# Supplementary material for: Is Ambient Light during the High Arctic Polar Night Sufficient to Act as a Visual Cue for Zooplankton?
Source: PLoS One. 2015 Jun 3;10(6):e0126247. doi: 10.1371/journal.pone.0126247 (PMC4454649; doi:10.1371/journal.pone.0126247)
Supplement: S1 File — (XLSX) [file pone.0126247.s001.xlsx]

## Sheet: Electrophysiology data
Spectral sensitivity data determined by ERG recording from Thysanoessa inermis (data shown in Figure 2, and used to weight modeled light in Figures 3 and 4)
Wavelength (nm)	Mean, normalized visual sensitivity	Standard Error, normalized visual sensitivty	492nm rhodopsin absorptance
390	0.3926	0.0538	0.3409
410	0.4377	0.0567	0.4034
430	0.5539	0.0537	0.5798
450	0.7598	0.0551	0.788
460	0.8668	0.0317	0.8738
470	0.9495	0.031	0.939
480	0.9766	0.0127	0.9815
490	0.9631	0.0151	1
510	0.8748	0.0426	0.9513
530	0.7166	0.0593	0.7582
550	0.4563	0.0347	0.4508
570	0.2361	0.0237	0.1766
590	0.0579	0.0162	0.0441
610	0.0351	0.0114	0.0084573
630	0.0058287	0.0015795	0.0015488
650	0.00093341	0.00048737	0.00029878

## Sheet: Hydrolight model
Model light input (data shown in Figure 2)			Model light output (data shown in Figure 3 and used to calculate Figure 4)
Wavelength (nm)	Downwelling Irradiance in air (W/m^2/nm)		Depth (m)	Wavelength (nm)	Scalar irradiance (micromol photons/m^2/s/nm)	Krill-utilized Scalar Irradiance (micromol photons/m^2/s/nm)
395	1.5825e-08		0	395	5.9248e-07	1.7946e-07
405	2.0862e-08		0	405	7.9967e-07	2.6464e-07
415	2.2062e-08		0	415	8.6558e-07	3.3713e-07
425	2.1212e-08		0	425	8.5216e-07	4.0556e-07
435	2.11e-08		0	435	8.6775e-07	5.0426e-07
445	2.2688e-08		0	445	9.5447e-07	6.6088e-07
455	2.3025e-08		0	455	9.9168e-07	7.9069e-07
465	2.1462e-08		0	465	9.4589e-07	8.3828e-07
475	1.9338e-08		0	475	8.7125e-07	8.3005e-07
485	1.6975e-08		0	485	7.8152e-07	7.7539e-07
495	1.5325e-08		0	495	7.1903e-07	7.1903e-07
505	1.2437e-08		0	505	5.9304e-07	5.7583e-07
515	1.0655e-08		0	515	5.158e-07	4.645e-07
525	8.88e-09		0	525	4.383e-07	3.4571e-07
535	7.3862e-09		0	535	3.7131e-07	2.393e-07
545	6.465e-09		0	545	3.3042e-07	1.604e-07
555	5.6162e-09		0	555	2.9154e-07	9.7059e-08
565	4.2687e-09		0	565	2.2537e-07	4.6245e-08
575	3.6987e-09		0	575	1.9808e-07	2.2359e-08
585	4.4075e-09		0	585	2.3845e-07	1.3331e-08
595	4.0587e-09		0	595	2.2181e-07	5.6736e-09
605	3.2512e-09		0	605	1.7959e-07	2.0044e-09
615	3.38e-09		0	615	1.8962e-07	9.0519e-10
625	3.6512e-09		0	625	2.0796e-07	4.2418e-10
635	4.3337e-09		0	635	2.5052e-07	2.2062e-10
645	4.48e-09		0	645	2.6279e-07	1.0158e-10
655	4.9525e-09		0	655	2.9463e-07	5.0987e-11
665	5.63e-09		0	665	3.3976e-07	2.688e-11
675	6.1538e-09		0	675	3.7725e-07	1.3939e-11
685	5.7662e-09		0	685	3.5884e-07	6.3241e-12
695	6.0225e-09		0	695	3.7945e-07	3.2562e-12
			1	395	4.6849e-07	1.419e-07
			1	405	6.3537e-07	2.1026e-07
			1	415	6.92e-07	2.6953e-07
			1	425	6.909e-07	3.2881e-07
			1	435	7.1377e-07	4.1478e-07
			1	445	7.9281e-07	5.4895e-07
			1	455	8.2951e-07	6.6139e-07
			1	465	7.983e-07	7.0748e-07
			1	475	7.4135e-07	7.063e-07
			1	485	6.6934e-07	6.6409e-07
			1	495	6.1638e-07	6.1638e-07
			1	505	5.0466e-07	4.9002e-07
			1	515	4.33e-07	3.8994e-07
			1	525	3.6915e-07	2.9117e-07
			1	535	3.1295e-07	2.0169e-07
			1	545	2.7712e-07	1.3453e-07
			1	555	2.4245e-07	8.0716e-08
			1	565	1.8674e-07	3.8318e-08
			1	575	1.6167e-07	1.8249e-08
			1	585	1.8669e-07	1.0438e-08
			1	595	1.6137e-07	4.1277e-09
			1	605	1.1608e-07	1.2955e-09
			1	615	1.2124e-07	5.7876e-10
			1	625	1.3059e-07	2.6637e-10
			1	635	1.5403e-07	1.3564e-10
			1	645	1.5696e-07	6.0675e-11
			1	655	1.6594e-07	2.8717e-11
			1	665	1.7763e-07	1.4053e-11
			1	675	1.9292e-07	7.1281e-12
			1	685	1.7547e-07	3.0924e-12
			1	695	1.6918e-07	1.4518e-12
			2	395	3.6531e-07	1.1065e-07
			2	405	4.9755e-07	1.6465e-07
			2	415	5.4522e-07	2.1236e-07
			2	425	5.5336e-07	2.6335e-07
			2	435	5.8015e-07	3.3713e-07
			2	445	6.5042e-07	4.5035e-07
			2	455	6.8576e-07	5.4677e-07
			2	465	6.6653e-07	5.907e-07
			2	475	6.2432e-07	5.948e-07
			2	485	5.6771e-07	5.6326e-07
			2	495	5.2316e-07	5.2316e-07
			2	505	4.2558e-07	4.1323e-07
			2	515	3.6019e-07	3.2437e-07
			2	525	3.0816e-07	2.4306e-07
			2	535	2.6145e-07	1.685e-07
			2	545	2.3047e-07	1.1188e-07
			2	555	2.0006e-07	6.6604e-08
			2	565	1.5357e-07	3.1512e-08
			2	575	1.3101e-07	1.4788e-08
			2	585	1.4509e-07	8.1118e-09
			2	595	1.1658e-07	2.982e-09
			2	605	7.4583e-08	8.3241e-10
			2	615	7.706e-08	3.6786e-10
			2	625	8.1543e-08	1.6633e-10
			2	635	9.4193e-08	8.295e-11
			2	645	9.3331e-08	3.6078e-11
			2	655	9.314e-08	1.6118e-11
			2	665	9.2716e-08	7.3352e-12
			2	675	9.8567e-08	3.6419e-12
			2	685	8.5915e-08	1.5141e-12
			2	695	7.5739e-08	6.4995e-13
			3	395	2.8386e-07	8.5979e-08
			3	405	3.8845e-07	1.2855e-07
			3	415	4.2854e-07	1.6691e-07
			3	425	4.4169e-07	2.1021e-07
			3	435	4.6952e-07	2.7284e-07
			3	445	5.3255e-07	3.6874e-07
			3	455	5.6517e-07	4.5062e-07
			3	465	5.55e-07	4.9186e-07
			3	475	5.2391e-07	4.9914e-07
			3	485	4.8045e-07	4.7668e-07
			3	495	4.4233e-07	4.4233e-07
			3	505	3.5748e-07	3.4711e-07
			3	515	2.9844e-07	2.6876e-07
			3	525	2.5635e-07	2.0219e-07
			3	535	2.1771e-07	1.4031e-07
			3	545	1.9092e-07	9.2681e-08
			3	555	1.6429e-07	5.4695e-08
			3	565	1.257e-07	2.5793e-08
			3	575	1.0569e-07	1.193e-08
			3	585	1.1242e-07	6.2853e-09
			3	595	8.3963e-08	2.1477e-09
			3	605	4.7942e-08	5.3507e-10
			3	615	4.8978e-08	2.3381e-10
			3	625	5.0929e-08	1.0388e-10
			3	635	5.7657e-08	5.0775e-11
			3	645	5.5527e-08	2.1465e-11
			3	655	5.2425e-08	9.0724e-12
			3	665	4.8661e-08	3.8498e-12
			3	675	5.0709e-08	1.8736e-12
			3	685	4.2459e-08	7.4829e-13
			3	695	3.4315e-08	2.9447e-13
			4	395	2.2009e-07	6.6664e-08
			4	405	3.0255e-07	1.0012e-07
			4	415	3.3583e-07	1.308e-07
			4	425	3.514e-07	1.6724e-07
			4	435	3.7929e-07	2.2041e-07
			4	445	4.345e-07	3.0085e-07
			4	455	4.65e-07	3.7075e-07
			4	465	4.6066e-07	4.0825e-07
			4	475	4.3884e-07	4.1809e-07
			4	485	4.052e-07	4.0202e-07
			4	495	3.7344e-07	3.7344e-07
			4	505	2.9975e-07	2.9105e-07
			4	515	2.4682e-07	2.2227e-07
			4	525	2.129e-07	1.6792e-07
			4	535	1.809e-07	1.1658e-07
			4	545	1.5785e-07	7.6628e-08
			4	555	1.347e-07	4.4844e-08
			4	565	1.0279e-07	2.1092e-08
			4	575	8.5212e-08	9.6185e-09
			4	585	8.6998e-08	4.8639e-09
			4	595	6.0495e-08	1.5474e-09
			4	605	3.0878e-08	3.4462e-10
			4	615	3.1228e-08	1.4907e-10
			4	625	3.1906e-08	6.508e-11
			4	635	3.5411e-08	3.1184e-11
			4	645	3.3181e-08	1.2826e-11
			4	655	2.9654e-08	5.1317e-12
			4	665	2.5725e-08	2.0352e-12
			4	675	2.6343e-08	9.7333e-13
			4	685	2.1256e-08	3.7461e-13
			4	695	1.5789e-08	1.3549e-13
			5	395	1.7094e-07	5.1777e-08
			5	405	2.3601e-07	7.8103e-08
			5	415	2.636e-07	1.0267e-07
			5	425	2.7979e-07	1.3316e-07
			5	435	3.0684e-07	1.7831e-07
			5	445	3.548e-07	2.4567e-07
			5	455	3.8237e-07	3.0487e-07
			5	465	3.8224e-07	3.3875e-07
			5	475	3.6697e-07	3.4962e-07
			5	485	3.4115e-07	3.3847e-07
			5	495	3.151e-07	3.151e-07
			5	505	2.5121e-07	2.4392e-07
			5	515	2.0415e-07	1.8385e-07
			5	525	1.7674e-07	1.394e-07
			5	535	1.5019e-07	9.6792e-08
			5	545	1.3047e-07	6.3336e-08
			5	555	1.1047e-07	3.6777e-08
			5	565	8.4014e-08	1.7239e-08
			5	575	6.8663e-08	7.7505e-09
			5	585	6.7334e-08	3.7646e-09
			5	595	4.3612e-08	1.1155e-09
			5	605	1.9954e-08	2.227e-10
			5	615	1.9986e-08	9.5407e-11
			5	625	2.0064e-08	4.0925e-11
			5	635	2.1836e-08	1.923e-11
			5	645	1.9943e-08	7.7092e-12
			5	655	1.6893e-08	2.9234e-12
			5	665	1.3727e-08	1.086e-12
			5	675	1.3853e-08	5.1185e-13
			5	685	1.0816e-08	1.9062e-13
			5	695	7.4078e-09	6.357e-14
			6	395	1.325e-07	4.0133e-08
			6	405	1.8372e-07	6.0799e-08
			6	415	2.0651e-07	8.0433e-08
			6	425	2.225e-07	1.0589e-07
			6	435	2.477e-07	1.4394e-07
			6	445	2.8906e-07	2.0015e-07
			6	455	3.1403e-07	2.5038e-07
			6	465	3.1688e-07	2.8083e-07
			6	475	3.0679e-07	2.9228e-07
			6	485	2.8725e-07	2.85e-07
			6	495	2.6552e-07	2.6552e-07
			6	505	2.1023e-07	2.0413e-07
			6	515	1.6867e-07	1.519e-07
			6	525	1.4648e-07	1.1554e-07
			6	535	1.2466e-07	8.0339e-08
			6	545	1.0781e-07	5.2336e-08
			6	555	9.0545e-08	3.0144e-08
			6	565	6.8644e-08	1.4085e-08
			6	575	5.5318e-08	6.2442e-09
			6	585	5.2136e-08	2.9149e-09
			6	595	3.1516e-08	8.0614e-10
			6	605	1.2948e-08	1.4451e-10
			6	615	1.2836e-08	6.1275e-11
			6	625	1.2673e-08	2.585e-11
			6	635	1.3529e-08	1.1914e-11
			6	645	1.2038e-08	4.6534e-12
			6	655	9.6799e-09	1.6751e-12
			6	665	7.388e-09	5.845e-13
			6	675	7.3746e-09	2.7248e-13
			6	685	5.6094e-09	9.8859e-14
			6	695	3.5536e-09	3.0495e-14
			7	395	1.0274e-07	3.1119e-08
			7	405	1.4309e-07	4.7353e-08
			7	415	1.6183e-07	6.3031e-08
			7	425	1.77e-07	8.4237e-08
			7	435	2.0005e-07	1.1625e-07
			7	445	2.3574e-07	1.6323e-07
			7	455	2.5787e-07	2.0561e-07
			7	465	2.626e-07	2.3272e-07
			7	475	2.56e-07	2.4389e-07
			7	485	2.4146e-07	2.3957e-07
			7	495	2.2353e-07	2.2353e-07
			7	505	1.7613e-07	1.7102e-07
			7	515	1.3938e-07	1.2552e-07
			7	525	1.2145e-07	9.5793e-08
			7	535	1.0343e-07	6.6657e-08
			7	545	8.8988e-08	4.3199e-08
			7	555	7.4135e-08	2.4681e-08
			7	565	5.6034e-08	1.1498e-08
			7	575	4.4538e-08	5.0274e-09
			7	585	4.0365e-08	2.2568e-09
			7	595	2.2797e-08	5.8312e-10
			7	605	8.4354e-09	9.4146e-11
			7	615	8.2806e-09	3.9529e-11
			7	625	8.0397e-09	1.6399e-11
			7	635	8.4182e-09	7.4134e-12
			7	645	7.3023e-09	2.8228e-12
			7	655	5.5832e-09	9.662e-13
			7	665	4.0154e-09	3.1768e-13
			7	675	3.9832e-09	1.4717e-13
			7	685	2.9757e-09	5.2443e-14
			7	695	1.7542e-09	1.5054e-14
			8	395	7.9561e-08	2.4099e-08
			8	405	1.1127e-07	3.6823e-08
			8	415	1.2665e-07	4.9329e-08
			8	425	1.4061e-07	6.6918e-08
			8	435	1.6116e-07	9.3652e-08
			8	445	1.9178e-07	1.3279e-07
			8	455	2.1122e-07	1.6841e-07
			8	465	2.1705e-07	1.9236e-07
			8	475	2.1338e-07	2.0329e-07
			8	485	2.0259e-07	2.01e-07
			8	495	1.8785e-07	1.8785e-07
			8	505	1.4703e-07	1.4276e-07
			8	515	1.1496e-07	1.0353e-07
			8	525	1.0048e-07	7.9253e-08
			8	535	8.5642e-08	5.5193e-08
			8	545	7.3414e-08	3.5639e-08
			8	555	6.0686e-08	2.0203e-08
			8	565	4.5735e-08	9.3846e-09
			8	575	3.5855e-08	4.0472e-09
			8	585	3.1263e-08	1.7479e-09
			8	595	1.6517e-08	4.2249e-10
			8	605	5.5207e-09	6.1615e-11
			8	615	5.3629e-09	2.5601e-11
			8	625	5.1252e-09	1.0454e-11
			8	635	5.2661e-09	4.6375e-12
			8	645	4.4565e-09	1.7227e-12
			8	655	3.2415e-09	5.6095e-13
			8	665	2.205e-09	1.7445e-13
			8	675	2.19e-09	8.0917e-14
			8	685	1.6245e-09	2.863e-14
			8	695	8.9921e-10	7.7165e-15
			9	395	6.1785e-08	1.8714e-08
			9	405	8.6765e-08	2.8713e-08
			9	415	9.9336e-08	3.869e-08
			9	425	1.1193e-07	5.3269e-08
			9	435	1.3014e-07	7.5626e-08
			9	445	1.5636e-07	1.0826e-07
			9	455	1.7335e-07	1.3822e-07
			9	465	1.7975e-07	1.593e-07
			9	475	1.7811e-07	1.6969e-07
			9	485	1.7032e-07	1.6898e-07
			9	495	1.5807e-07	1.5807e-07
			9	505	1.2296e-07	1.1939e-07
			9	515	9.5006e-08	8.5557e-08
			9	525	8.3247e-08	6.5661e-08
			9	535	7.1002e-08	4.5758e-08
			9	545	6.0588e-08	2.9412e-08
			9	555	4.9689e-08	1.6542e-08
			9	565	3.7322e-08	7.6583e-09
			9	575	2.8867e-08	3.2584e-09
			9	585	2.4254e-08	1.356e-09
			9	595	1.1995e-08	3.0682e-10
			9	605	3.6255e-09	4.0463e-11
			9	615	3.4881e-09	1.6651e-11
			9	625	3.2799e-09	6.6901e-12
			9	635	3.307e-09	2.9123e-12
			9	645	2.7319e-09	1.056e-12
			9	655	1.8941e-09	3.2778e-13
			9	665	1.2254e-09	9.6948e-14
			9	675	1.2301e-09	4.545e-14
			9	685	9.1978e-10	1.621e-14
			9	695	4.8412e-10	4.1544e-15
			10	395	4.7965e-08	1.4528e-08
			10	405	6.7654e-08	2.2389e-08
			10	415	7.7918e-08	3.0348e-08
			10	425	8.9105e-08	4.2406e-08
			10	435	1.0512e-07	6.1087e-08
			10	445	1.2748e-07	8.8268e-08
			10	455	1.4231e-07	1.1347e-07
			10	465	1.4888e-07	1.3194e-07
			10	475	1.4868e-07	1.4165e-07
			10	485	1.4312e-07	1.42e-07
			10	495	1.3297e-07	1.3297e-07
			10	505	1.0277e-07	9.9788e-08
			10	515	7.838e-08	7.0585e-08
			10	525	6.8794e-08	5.4261e-08
			10	535	5.8785e-08	3.7885e-08
			10	545	4.9973e-08	2.4259e-08
			10	555	4.0683e-08	1.3544e-08
			10	565	3.0472e-08	6.2527e-09
			10	575	2.3261e-08	2.6257e-09
			10	585	1.8821e-08	1.0523e-09
			10	595	8.7158e-09	2.2294e-10
			10	605	2.3938e-09	2.6717e-11
			10	615	2.2771e-09	1.087e-11
			10	625	2.1092e-09	4.3022e-12
			10	635	2.0868e-09	1.8377e-12
			10	645	1.6828e-09	6.505e-13
			10	655	1.1139e-09	1.9276e-13
			10	665	6.8955e-10	5.4554e-14
			10	675	7.0841e-10	2.6175e-14
			10	685	5.4363e-10	9.5808e-15
			10	695	2.7693e-10	2.3765e-15
			11	395	3.745e-08	1.1343e-08
			11	405	5.3024e-08	1.7547e-08
			11	415	6.1423e-08	2.3924e-08
			11	425	7.1223e-08	3.3896e-08
			11	435	8.5189e-08	4.9504e-08
			11	445	1.0425e-07	7.2183e-08
			11	455	1.1714e-07	9.3398e-08
			11	465	1.2357e-07	1.0951e-07
			11	475	1.2437e-07	1.1849e-07
			11	485	1.2048e-07	1.1953e-07
			11	495	1.1207e-07	1.1207e-07
			11	505	8.6099e-08	8.3601e-08
			11	515	6.4855e-08	5.8405e-08
			11	525	5.7118e-08	4.5052e-08
			11	535	4.8802e-08	3.1451e-08
			11	545	4.1318e-08	2.0058e-08
			11	555	3.3367e-08	1.1108e-08
			11	565	2.4923e-08	5.1141e-09
			11	575	1.878e-08	2.1198e-09
			11	585	1.465e-08	8.1906e-10
			11	595	6.3678e-09	1.6288e-10
			11	605	1.5902e-09	1.7748e-11
			11	615	1.4965e-09	7.1438e-12
			11	625	1.3641e-09	2.7824e-12
			11	635	1.3253e-09	1.1671e-12
			11	645	1.044e-09	4.0357e-13
			11	655	6.605e-10	1.143e-13
			11	665	3.9474e-10	3.123e-14
			11	675	4.215e-10	1.5574e-14
			11	685	3.3817e-10	5.9598e-15
			11	695	1.7008e-10	1.4595e-15
			12	395	2.9223e-08	8.8515e-09
			12	405	4.1547e-08	1.3749e-08
			12	415	4.8422e-08	1.886e-08
			12	425	5.6923e-08	2.709e-08
			12	435	6.9037e-08	4.0118e-08
			12	445	8.5265e-08	5.9038e-08
			12	455	9.6451e-08	7.6902e-08
			12	465	1.0259e-07	9.0919e-08
			12	475	1.0402e-07	9.9101e-08
			12	485	1.0143e-07	1.0063e-07
			12	495	9.4461e-08	9.4461e-08
			12	505	7.2102e-08	7.001e-08
			12	515	5.3684e-08	4.8345e-08
			12	525	4.7432e-08	3.7412e-08
			12	535	4.055e-08	2.6133e-08
			12	545	3.4193e-08	1.6599e-08
			12	555	2.742e-08	9.1286e-09
			12	565	2.0423e-08	4.1907e-09
			12	575	1.5196e-08	1.7153e-09
			12	585	1.1421e-08	6.3853e-10
			12	595	4.6641e-09	1.193e-10
			12	605	1.061e-09	1.1842e-11
			12	615	9.8805e-10	4.7166e-12
			12	625	8.8619e-10	1.8076e-12
			12	635	8.4583e-10	7.4487e-13
			12	645	6.5036e-10	2.514e-13
			12	655	3.9455e-10	6.8278e-14
			12	665	2.3035e-10	1.8224e-14
			12	675	2.6015e-10	9.6121e-15
			12	685	2.2163e-10	3.906e-15
			12	695	1.1205e-10	9.6155e-16
			13	395	2.284e-08	6.9181e-09
			13	405	3.2604e-08	1.079e-08
			13	415	3.8204e-08	1.488e-08
			13	425	4.5541e-08	2.1674e-08
			13	435	5.5962e-08	3.252e-08
			13	445	6.9754e-08	4.8298e-08
			13	455	7.9428e-08	6.333e-08
			13	465	8.5216e-08	7.5521e-08
			13	475	8.7047e-08	8.2931e-08
			13	485	8.5403e-08	8.4733e-08
			13	495	7.9659e-08	7.9659e-08
			13	505	6.0474e-08	5.8719e-08
			13	515	4.4481e-08	4.0057e-08
			13	525	3.9448e-08	3.1114e-08
			13	535	3.3731e-08	2.1738e-08
			13	545	2.8335e-08	1.3755e-08
			13	555	2.2555e-08	7.509e-09
			13	565	1.6747e-08	3.4364e-09
			13	575	1.23e-08	1.3884e-09
			13	585	8.9202e-09	4.9872e-10
			13	595	3.4242e-09	8.7587e-11
			13	605	7.1165e-10	7.9426e-12
			13	615	6.5549e-10	3.1291e-12
			13	625	5.7861e-10	1.1802e-12
			13	635	5.4214e-10	4.7743e-13
			13	645	4.0751e-10	1.5753e-13
			13	655	2.3769e-10	4.1133e-14
			13	665	1.3751e-10	1.0879e-14
			13	675	1.6717e-10	6.1767e-15
			13	685	1.5293e-10	2.6952e-15
			13	695	7.8692e-11	6.7529e-16
			14	395	1.787e-08	5.4127e-09
			14	405	2.5614e-08	8.4765e-09
			14	415	3.0173e-08	1.1752e-08
			14	425	3.6466e-08	1.7355e-08
			14	435	4.5442e-08	2.6407e-08
			14	445	5.7149e-08	3.957e-08
			14	455	6.5489e-08	5.2216e-08
			14	465	7.0793e-08	6.2739e-08
			14	475	7.2839e-08	6.9395e-08
			14	485	7.1972e-08	7.1407e-08
			14	495	6.7179e-08	6.7179e-08
			14	505	5.0782e-08	4.9309e-08
			14	515	3.6896e-08	3.3227e-08
			14	525	3.2802e-08	2.5872e-08
			14	535	2.8081e-08	1.8097e-08
			14	545	2.3476e-08	1.1396e-08
			14	555	1.8553e-08	6.1766e-09
			14	565	1.3735e-08	2.8184e-09
			14	575	9.9587e-09	1.1241e-09
			14	585	6.9674e-09	3.8954e-10
			14	595	2.5162e-09	6.4361e-11
			14	605	4.7992e-10	5.3563e-12
			14	615	4.3707e-10	2.0864e-12
			14	625	3.7943e-10	7.7394e-13
			14	635	3.4923e-10	3.0754e-13
			14	645	2.5685e-10	9.9288e-14
			14	655	1.4442e-10	2.4992e-14
			14	665	8.4432e-11	6.6799e-15
			14	675	1.1221e-10	4.146e-15
			14	685	1.105e-10	1.9474e-15
			14	695	5.8212e-11	4.9954e-16
			15	395	1.3988e-08	4.2369e-09
			15	405	2.0107e-08	6.654e-09
			15	415	2.3864e-08	9.2948e-09
			15	425	2.9243e-08	1.3917e-08
			15	435	3.6932e-08	2.1462e-08
			15	445	4.688e-08	3.246e-08
			15	455	5.4068e-08	4.311e-08
			15	465	5.8949e-08	5.2243e-08
			15	475	6.1062e-08	5.8175e-08
			15	485	6.0741e-08	6.0265e-08
			15	495	5.6753e-08	5.6753e-08
			15	505	4.263e-08	4.1393e-08
			15	515	3.0612e-08	2.7568e-08
			15	525	2.7296e-08	2.153e-08
			15	535	2.3383e-08	1.507e-08
			15	545	1.9467e-08	9.4502e-09
			15	555	1.5275e-08	5.0853e-09
			15	565	1.1277e-08	2.314e-09
			15	575	8.0742e-09	9.114e-10
			15	585	5.4456e-09	3.0446e-10
			15	595	1.8523e-09	4.738e-11
			15	605	3.2573e-10	3.6354e-12
			15	615	2.9311e-10	1.3992e-12
			15	625	2.5031e-10	5.1057e-13
			15	635	2.2616e-10	1.9916e-13
			15	645	1.6292e-10	6.2978e-14
			15	655	8.871e-11	1.5352e-14
			15	665	5.3519e-11	4.2342e-15
			15	675	7.8461e-11	2.899e-15
			15	685	8.2853e-11	1.4602e-15
			15	695	4.469e-11	3.835e-16
			16	395	1.0949e-08	3.3164e-09
			16	405	1.5805e-08	5.2304e-09
			16	415	1.8857e-08	7.3446e-09
			16	425	2.3429e-08	1.115e-08
			16	435	3.0003e-08	1.7435e-08
			16	445	3.8431e-08	2.661e-08
			16	455	4.4606e-08	3.5565e-08
			16	465	4.9028e-08	4.345e-08
			16	475	5.1153e-08	4.8734e-08
			16	485	5.1185e-08	5.0784e-08
			16	495	4.7879e-08	4.7879e-08
			16	505	3.5779e-08	3.4741e-08
			16	515	2.5399e-08	2.2873e-08
			16	525	2.2723e-08	1.7923e-08
			16	535	1.9477e-08	1.2552e-08
			16	545	1.6145e-08	7.8375e-09
			16	555	1.2587e-08	4.1904e-09
			16	565	9.2561e-09	1.8993e-09
			16	575	6.5469e-09	7.39e-10
			16	585	4.2657e-09	2.3849e-10
			16	595	1.3663e-09	3.4948e-11
			16	605	2.2236e-10	2.4817e-12
			16	615	1.9773e-10	9.439e-13
			16	625	1.6603e-10	3.3866e-13
			16	635	1.4738e-10	1.2979e-13
			16	645	1.0417e-10	4.0268e-14
			16	655	5.5207e-11	9.5538e-15
			16	665	3.519e-11	2.7841e-15
			16	675	5.7127e-11	2.1107e-15
			16	685	6.4084e-11	1.1294e-15
			16	695	3.5301e-11	3.0293e-16
			17	395	8.6019e-09	2.6055e-09
			17	405	1.2476e-08	4.1287e-09
			17	415	1.4967e-08	5.8295e-09
			17	425	1.885e-08	8.971e-09
			17	435	2.4416e-08	1.4188e-08
			17	445	3.1615e-08	2.189e-08
			17	455	3.6872e-08	2.9399e-08
			17	465	4.0851e-08	3.6203e-08
			17	475	4.294e-08	4.091e-08
			17	485	4.3223e-08	4.2884e-08
			17	495	4.0521e-08	4.0521e-08
			17	505	3.0136e-08	2.9262e-08
			17	515	2.1135e-08	1.9033e-08
			17	525	1.8948e-08	1.4945e-08
			17	535	1.6244e-08	1.0469e-08
			17	545	1.3412e-08	6.5108e-09
			17	555	1.04e-08	3.4623e-09
			17	565	7.6136e-09	1.5623e-09
			17	575	5.3199e-09	6.005e-10
			17	585	3.3485e-09	1.8721e-10
			17	595	1.0119e-09	2.5883e-11
			17	605	1.5314e-10	1.7092e-12
			17	615	1.3429e-10	6.4106e-13
			17	625	1.1101e-10	2.2643e-13
			17	635	9.6721e-11	8.5176e-14
			17	645	6.7157e-11	2.596e-14
			17	655	3.4925e-11	6.0439e-15
			17	665	2.4045e-11	1.9023e-15
			17	675	4.3005e-11	1.589e-15
			17	685	5.0689e-11	8.9333e-16
			17	695	2.84e-11	2.4371e-16
			18	395	6.7652e-09	2.0491e-09
			18	405	9.8462e-09	3.2584e-09
			18	415	1.1879e-08	4.6267e-09
			18	425	1.5169e-08	7.2191e-09
			18	435	1.9913e-08	1.1572e-08
			18	445	2.6001e-08	1.8003e-08
			18	455	3.0531e-08	2.4343e-08
			18	465	3.4101e-08	3.0221e-08
			18	475	3.6143e-08	3.4434e-08
			18	485	3.6612e-08	3.6325e-08
			18	495	3.4308e-08	3.4308e-08
			18	505	2.5373e-08	2.4637e-08
			18	515	1.7593e-08	1.5843e-08
			18	525	1.5822e-08	1.248e-08
			18	535	1.3572e-08	8.7467e-09
			18	545	1.1158e-08	5.4166e-09
			18	555	8.5898e-09	2.8597e-09
			18	565	6.2729e-09	1.2872e-09
			18	575	4.3294e-09	4.8869e-10
			18	585	2.6322e-09	1.4716e-10
			18	595	7.5119e-10	1.9215e-11
			18	605	1.0635e-10	1.1869e-12
			18	615	9.1978e-11	4.3907e-13
			18	625	7.4738e-11	1.5245e-13
			18	635	6.4038e-11	5.6394e-14
			18	645	4.3775e-11	1.6922e-14
			18	655	2.2499e-11	3.8935e-15
			18	665	1.7066e-11	1.3502e-15
			18	675	3.3277e-11	1.2295e-15
			18	685	4.0747e-11	7.1812e-16
			18	695	2.3128e-11	1.9847e-16
			19	395	5.327e-09	1.6135e-09
			19	405	7.7875e-09	2.5771e-09
			19	415	9.4461e-09	3.6792e-09
			19	425	1.2218e-08	5.8147e-09
			19	435	1.6269e-08	9.4541e-09
			19	445	2.1434e-08	1.4841e-08
			19	455	2.5322e-08	2.019e-08
			19	465	2.8515e-08	2.5271e-08
			19	475	3.0397e-08	2.896e-08
			19	485	3.0995e-08	3.0752e-08
			19	495	2.9062e-08	2.9062e-08
			19	505	2.1383e-08	2.0763e-08
			19	515	1.466e-08	1.3202e-08
			19	525	1.3226e-08	1.0432e-08
			19	535	1.1342e-08	7.3095e-09
			19	545	9.2878e-09	4.5087e-09
			19	555	7.0998e-09	2.3637e-09
			19	565	5.1723e-09	1.0613e-09
			19	575	3.5241e-09	3.9779e-10
			19	585	2.0724e-09	1.1587e-10
			19	595	5.5914e-10	1.4302e-11
			19	605	7.451e-11	8.3159e-13
			19	615	6.3506e-11	3.0316e-13
			19	625	5.0739e-11	1.0349e-13
			19	635	4.2741e-11	3.7639e-14
			19	645	2.8839e-11	1.1148e-14
			19	655	1.4792e-11	2.5598e-15
			19	665	1.2541e-11	9.9218e-16
			19	675	2.6283e-11	9.7111e-16
			19	685	3.3123e-11	5.8375e-16
			19	695	1.8972e-11	1.6281e-16
			20	395	4.1955e-09	1.2708e-09
			20	405	6.1602e-09	2.0386e-09
			20	415	7.5038e-09	2.9226e-09
			20	425	9.8586e-09	4.6919e-09
			20	435	1.3277e-08	7.7154e-09
			20	445	1.7685e-08	1.2245e-08
			20	455	2.102e-08	1.676e-08
			20	465	2.3812e-08	2.1103e-08
			20	475	2.5568e-08	2.4359e-08
			20	485	2.6236e-08	2.603e-08
			20	495	2.4608e-08	2.4608e-08
			20	505	1.7999e-08	1.7477e-08
			20	515	1.221e-08	1.0996e-08
			20	525	1.1056e-08	8.7204e-09
			20	535	9.4856e-09	6.1131e-09
			20	545	7.7366e-09	3.7557e-09
			20	555	5.8644e-09	1.9524e-09
			20	565	4.2619e-09	8.7452e-10
			20	575	2.8704e-09	3.24e-10
			20	585	1.6311e-09	9.1193e-11
			20	595	4.1652e-10	1.0654e-11
			20	605	5.263e-11	5.8739e-13
			20	615	4.4173e-11	2.1087e-13
			20	625	3.4701e-11	7.0781e-14
			20	635	2.8769e-11	2.5335e-14
			20	645	1.9205e-11	7.4239e-15
			20	655	9.9457e-12	1.7211e-15
			20	665	9.4885e-12	7.5068e-16
			20	675	2.109e-11	7.7924e-16
			20	685	2.7134e-11	4.782e-16
			20	695	1.5653e-11	1.3433e-16
			21	395	3.3104e-09	1.0027e-09
			21	405	4.8754e-09	1.6134e-09
			21	415	5.9749e-09	2.3272e-09
			21	425	7.9541e-09	3.7855e-09
			21	435	1.0861e-08	6.3115e-09
			21	445	1.4584e-08	1.0098e-08
			21	455	1.7448e-08	1.3912e-08
			21	465	1.9947e-08	1.7678e-08
			21	475	2.1553e-08	2.0534e-08
			21	485	2.2235e-08	2.2061e-08
			21	495	2.0883e-08	2.0883e-08
			21	505	1.5186e-08	1.4745e-08
			21	515	1.0185e-08	9.1721e-09
			21	525	9.2361e-09	7.2849e-09
			21	535	7.9406e-09	5.1174e-09
			21	545	6.4469e-09	3.1296e-09
			21	555	4.8571e-09	1.617e-09
			21	565	3.5189e-09	7.2206e-10
			21	575	2.3426e-09	2.6443e-10
			21	585	1.2865e-09	7.1927e-11
			21	595	3.1125e-10	7.9614e-12
			21	605	3.7619e-11	4.1986e-13
			21	615	3.1034e-11	1.4815e-13
			21	625	2.3993e-11	4.894e-14
			21	635	1.9592e-11	1.7253e-14
			21	645	1.2986e-11	5.0199e-15
			21	655	6.8674e-12	1.1884e-15
			21	665	7.3658e-12	5.8275e-16
			21	675	1.7117e-11	6.3244e-16
			21	685	2.2362e-11	3.941e-16
			21	695	1.2957e-11	1.1119e-16
			22	395	2.6085e-09	7.901e-10
			22	405	3.8584e-09	1.2769e-09
			22	415	4.7526e-09	1.8511e-09
			22	425	6.4108e-09	3.051e-09
			22	435	8.8753e-09	5.1576e-09
			22	445	1.2018e-08	8.3213e-09
			22	455	1.4467e-08	1.1535e-08
			22	465	1.6679e-08	1.4781e-08
			22	475	1.8149e-08	1.7291e-08
			22	485	1.8855e-08	1.8707e-08
			22	495	1.771e-08	1.771e-08
			22	505	1.28e-08	1.2429e-08
			22	515	8.4881e-09	7.6439e-09
			22	525	7.7172e-09	6.0869e-09
			22	535	6.6386e-09	4.2784e-09
			22	545	5.3649e-09	2.6044e-09
			22	555	4.017e-09	1.3373e-09
			22	565	2.9008e-09	5.9523e-10
			22	575	1.9088e-09	2.1546e-10
			22	585	1.0147e-09	5.6731e-11
			22	595	2.3289e-10	5.9571e-12
			22	605	2.7171e-11	3.0325e-13
			22	615	2.2048e-11	1.0525e-13
			22	625	1.6739e-11	3.4143e-14
			22	635	1.3488e-11	1.1878e-14
			22	645	8.9152e-12	3.4463e-15
			22	655	4.8639e-12	8.4172e-16
			22	665	5.8288e-12	4.6115e-16
			22	675	1.4005e-11	5.1746e-16
			22	685	1.849e-11	3.2586e-16
			22	695	1.0747e-11	9.2225e-17
			23	395	2.064e-09	6.2517e-10
			23	405	3.0629e-09	1.0136e-09
			23	415	3.7974e-09	1.479e-09
			23	425	5.1925e-09	2.4712e-09
			23	435	7.2763e-09	4.2284e-09
			23	445	9.9277e-09	6.874e-09
			23	455	1.2036e-08	9.5966e-09
			23	465	1.3989e-08	1.2398e-08
			23	475	1.5316e-08	1.4592e-08
			23	485	1.6029e-08	1.5903e-08
			23	495	1.505e-08	1.505e-08
			23	505	1.0811e-08	1.0497e-08
			23	515	7.08e-09	6.3759e-09
			23	525	6.4588e-09	5.0944e-09
			23	535	5.5606e-09	3.5836e-09
			23	545	4.4813e-09	2.1754e-09
			23	555	3.3319e-09	1.1093e-09
			23	565	2.3985e-09	4.9216e-10
			23	575	1.5618e-09	1.7629e-10
			23	585	8.0255e-10	4.487e-11
			23	595	1.7488e-10	4.4732e-12
			23	605	1.9885e-11	2.2193e-13
			23	615	1.5863e-11	7.5725e-14
			23	625	1.1844e-11	2.4159e-14
			23	635	9.4257e-12	8.3006e-15
			23	645	6.2321e-12	2.4091e-15
			23	655	3.5397e-12	6.1256e-16
			23	665	4.6879e-12	3.7088e-16
			23	675	1.1539e-11	4.2635e-16
			23	685	1.5347e-11	2.7047e-16
			23	695	8.943e-12	7.6744e-17
			24	395	1.634e-09	4.9493e-10
			24	405	2.4344e-09	8.0562e-10
			24	415	3.0323e-09	1.181e-09
			24	425	4.2017e-09	1.9997e-09
			24	435	5.9674e-09	3.4677e-09
			24	445	8.2049e-09	5.6811e-09
			24	455	1.0005e-08	7.9772e-09
			24	465	1.1729e-08	1.0395e-08
			24	475	1.2933e-08	1.2321e-08
			24	485	1.36e-08	1.3493e-08
			24	495	1.2792e-08	1.2792e-08
			24	505	9.1303e-09	8.8654e-09
			24	515	5.9118e-09	5.3239e-09
			24	525	5.4139e-09	4.2702e-09
			24	535	4.659e-09	3.0026e-09
			24	545	3.7414e-09	1.8162e-09
			24	555	2.7644e-09	9.2032e-10
			24	565	1.9826e-09	4.0682e-10
			24	575	1.2773e-09	1.4418e-10
			24	585	6.3483e-10	3.5493e-11
			24	595	1.316e-10	3.3662e-12
			24	605	1.4739e-11	1.645e-13
			24	615	1.155e-11	5.5136e-14
			24	625	8.4855e-12	1.7308e-14
			24	635	6.6776e-12	5.8805e-15
			24	645	4.4388e-12	1.7159e-15
			24	655	2.6428e-12	4.5735e-16
			24	665	3.8127e-12	3.0164e-16
			24	675	9.5496e-12	3.5284e-16
			24	685	1.277e-11	2.2506e-16
			24	695	7.4492e-12	6.3925e-17
			25	395	1.294e-09	3.9194e-10
			25	405	1.9347e-09	6.4025e-10
			25	415	2.4235e-09	9.4393e-10
			25	425	3.4001e-09	1.6182e-09
			25	435	4.8961e-09	2.8452e-09
			25	445	6.7787e-09	4.6936e-09
			25	455	8.3235e-09	6.6365e-09
			25	465	9.8379e-09	8.7187e-09
			25	475	1.092e-08	1.0404e-08
			25	485	1.1547e-08	1.1456e-08
			25	495	1.0875e-08	1.0875e-08
			25	505	7.7217e-09	7.4977e-09
			25	515	4.9416e-09	4.4501e-09
			25	525	4.5418e-09	3.5823e-09
			25	535	3.9101e-09	2.5199e-09
			25	545	3.1268e-09	1.5179e-09
			25	555	2.2964e-09	7.6451e-10
			25	565	1.6427e-09	3.3707e-10
			25	575	1.0461e-09	1.1808e-10
			25	585	5.031e-10	2.8128e-11
			25	595	9.9265e-11	2.5391e-12
			25	605	1.1067e-11	1.2352e-13
			25	615	8.5233e-12	4.0688e-14
			25	625	6.1638e-12	1.2573e-14
			25	635	4.8069e-12	4.2331e-15
			25	645	3.2256e-12	1.2469e-15
			25	655	2.02e-12	3.4957e-16
			25	665	3.129e-12	2.4755e-16
			25	675	7.932e-12	2.9307e-16
			25	685	1.0643e-11	1.8757e-16
			25	695	6.2152e-12	5.3335e-17
			26	395	1.0272e-09	3.1113e-10
			26	405	1.5416e-09	5.1016e-10
			26	415	1.9425e-09	7.5658e-10
			26	425	2.7587e-09	1.3129e-09
			26	435	4.0262e-09	2.3397e-09
			26	445	5.6151e-09	3.8879e-09
			26	455	6.9387e-09	5.5324e-09
			26	465	8.2659e-09	7.3255e-09
			26	475	9.2351e-09	8.7984e-09
			26	485	9.8122e-09	9.7352e-09
			26	495	9.2546e-09	9.2546e-09
			26	505	6.5349e-09	6.3453e-09
			26	515	4.1419e-09	3.73e-09
			26	525	3.8172e-09	3.0108e-09
			26	535	3.2879e-09	2.1189e-09
			26	545	2.6171e-09	1.2705e-09
			26	555	1.9091e-09	6.3557e-10
			26	565	1.3613e-09	2.7933e-10
			26	575	8.5696e-10	9.6732e-11
			26	585	3.9884e-10	2.2299e-11
			26	595	7.5235e-11	1.9244e-12
			26	605	8.4308e-12	9.4094e-14
			26	615	6.3793e-12	3.0453e-14
			26	625	4.5427e-12	9.2659e-15
			26	635	3.519e-12	3.099e-15
			26	645	2.3909e-12	9.2423e-16
			26	655	1.5755e-12	2.7265e-16
			26	665	2.5841e-12	2.0444e-16
			26	675	6.6103e-12	2.4424e-16
			26	685	8.8903e-12	1.5668e-16
			26	695	5.1938e-12	4.457e-17
			27	395	8.1459e-10	2.4673e-10
			27	405	1.2268e-09	4.0599e-10
			27	415	1.5533e-09	6.0499e-10
			27	425	2.2363e-09	1.0643e-09
			27	435	3.3074e-09	1.922e-09
			27	445	4.6531e-09	3.2218e-09
			27	455	5.7847e-09	4.6123e-09
			27	465	6.9437e-09	6.1537e-09
			27	475	7.811e-09	7.4417e-09
			27	485	8.3502e-09	8.2847e-09
			27	495	7.8825e-09	7.8825e-09
			27	505	5.5364e-09	5.3758e-09
			27	515	3.4702e-09	3.1251e-09
			27	525	3.2065e-09	2.5291e-09
			27	535	2.7642e-09	1.7814e-09
			27	545	2.1913e-09	1.0638e-09
			27	555	1.5874e-09	5.2847e-10
			27	565	1.1291e-09	2.3169e-10
			27	575	7.0273e-10	7.9323e-11
			27	585	3.167e-10	1.7706e-11
			27	595	5.7087e-11	1.4602e-12
			27	605	6.5013e-12	7.256e-14
			27	615	4.8365e-12	2.3088e-14
			27	625	3.3936e-12	6.9221e-15
			27	635	2.6176e-12	2.3052e-15
			27	645	1.8049e-12	6.977e-16
			27	655	1.2496e-12	2.1625e-16
			27	665	2.1443e-12	1.6965e-16
			27	675	5.5145e-12	2.0375e-16
			27	685	7.4282e-12	1.3091e-16
			27	695	4.3427e-12	3.7267e-17
			28	395	6.4788e-10	1.9624e-10
			28	405	9.7961e-10	3.2418e-10
			28	415	1.2485e-09	4.8628e-10
			28	425	1.8196e-09	8.6597e-10
			28	435	2.7234e-09	1.5826e-09
			28	445	3.8626e-09	2.6745e-09
			28	455	4.8325e-09	3.8531e-09
			28	465	5.8499e-09	5.1844e-09
			28	475	6.6191e-09	6.3061e-09
			28	485	7.1222e-09	7.0663e-09
			28	495	6.7256e-09	6.7256e-09
			28	505	4.7057e-09	4.5692e-09
			28	515	2.91e-09	2.6206e-09
			28	525	2.6971e-09	2.1273e-09
			28	535	2.3279e-09	1.5003e-09
			28	545	1.8375e-09	8.9201e-10
			28	555	1.3213e-09	4.3988e-10
			28	565	9.3865e-10	1.9261e-10
			28	575	5.7688e-10	6.5117e-11
			28	585	2.5207e-10	1.4093e-11
			28	595	4.3491e-11	1.1124e-12
			28	605	5.0847e-12	5.6749e-14
			28	615	3.7193e-12	1.7755e-14
			28	625	2.577e-12	5.2564e-15
			28	635	1.9806e-12	1.7442e-15
			28	645	1.3888e-12	5.3686e-16
			28	655	1.0064e-12	1.7416e-16
			28	665	1.7882e-12	1.4147e-16
			28	675	4.6174e-12	1.7061e-16
			28	685	6.2269e-12	1.0974e-16
			28	695	3.6411e-12	3.1246e-17
			29	395	5.162e-10	1.5635e-10
			29	405	7.8403e-10	2.5946e-10
			29	415	1.0044e-09	3.912e-10
			29	425	1.4828e-09	7.0569e-10
			29	435	2.2475e-09	1.3061e-09
			29	445	3.2133e-09	2.2249e-09
			29	455	4.0425e-09	3.2232e-09
			29	465	4.9338e-09	4.3725e-09
			29	475	5.6189e-09	5.3532e-09
			29	485	6.0768e-09	6.0291e-09
			29	495	5.7375e-09	5.7375e-09
			29	505	3.9983e-09	3.8823e-09
			29	515	2.4455e-09	2.2023e-09
			29	525	2.2749e-09	1.7943e-09
			29	535	1.963e-09	1.2651e-09
			29	545	1.5419e-09	7.4851e-10
			29	555	1.1019e-09	3.6684e-10
			29	565	7.8067e-10	1.6019e-10
			29	575	4.7441e-10	5.355e-11
			29	585	2.0096e-10	1.1235e-11
			29	595	3.3268e-11	8.5096e-13
			29	605	4.0243e-12	4.4914e-14
			29	615	2.8982e-12	1.3835e-14
			29	625	1.9841e-12	4.0471e-15
			29	635	1.5223e-12	1.3406e-15
			29	645	1.0863e-12	4.1992e-16
			29	655	8.1954e-13	1.4182e-16
			29	665	1.4953e-12	1.183e-16
			29	675	3.8723e-12	1.4308e-16
			29	685	5.2281e-12	9.2139e-17
			29	695	3.057e-12	2.6233e-17
			30	395	4.1139e-10	1.2461e-10
			30	405	6.2708e-10	2.0752e-10
			30	415	8.0751e-10	3.1452e-10
			30	425	1.2095e-09	5.7562e-10
			30	435	1.8529e-09	1.0767e-09
			30	445	2.672e-09	1.8501e-09
			30	455	3.3831e-09	2.6974e-09
			30	465	4.1596e-09	3.6864e-09
			30	475	4.7659e-09	4.5405e-09
			30	485	5.1896e-09	5.1489e-09
			30	495	4.9051e-09	4.9051e-09
			30	505	3.3976e-09	3.299e-09
			30	515	2.0546e-09	1.8503e-09
			30	525	1.9151e-09	1.5105e-09
			30	535	1.6548e-09	1.0665e-09
			30	545	1.2962e-09	6.2923e-10
			30	555	9.194e-10	3.0609e-10
			30	565	6.4963e-10	1.333e-10
			30	575	3.9022e-10	4.4047e-11
			30	585	1.6032e-10	8.9633e-12
			30	595	2.5518e-11	6.5272e-13
			30	605	3.2203e-12	3.5941e-14
			30	615	2.2862e-12	1.0914e-14
			30	625	1.5469e-12	3.1553e-15
			30	635	1.1866e-12	1.045e-15
			30	645	8.6177e-13	3.3313e-16
			30	655	6.7368e-13	1.1658e-16
			30	665	1.2536e-12	9.9179e-17
			30	675	3.2505e-12	1.201e-16
			30	685	4.3908e-12	7.7382e-17
			30	695	2.5685e-12	2.2041e-17
			31	395	3.2859e-10	9.9528e-11
			31	405	5.0259e-10	1.6632e-10
			31	415	6.5093e-10	2.5353e-10
			31	425	9.8678e-10	4.6962e-10
			31	435	1.5317e-09	8.9009e-10
			31	445	2.2272e-09	1.5421e-09
			31	455	2.8354e-09	2.2607e-09
			31	465	3.5122e-09	3.1126e-09
			31	475	4.051e-09	3.8594e-09
			31	485	4.4402e-09	4.4054e-09
			31	495	4.2015e-09	4.2015e-09
			31	505	2.8927e-09	2.8088e-09
			31	515	1.7318e-09	1.5596e-09
			31	525	1.618e-09	1.2762e-09
			31	535	1.3978e-09	9.0083e-10
			31	545	1.0919e-09	5.3006e-10
			31	555	7.6866e-10	2.559e-10
			31	565	5.4218e-10	1.1125e-10
			31	575	3.2171e-10	3.6314e-11
			31	585	1.283e-10	7.1731e-12
			31	595	1.9665e-11	5.0301e-13
			31	605	2.6041e-12	2.9064e-14
			31	615	1.8241e-12	8.7077e-15
			31	625	1.2223e-12	2.4932e-15
			31	635	9.3798e-13	8.2602e-16
			31	645	6.9258e-13	2.6772e-16
			31	655	5.5771e-13	9.6514e-17
			31	665	1.0533e-12	8.3332e-17
			31	675	2.7355e-12	1.0107e-16
			31	685	3.6947e-12	6.5115e-17
			31	695	2.1613e-12	1.8547e-17
			32	395	2.6189e-10	7.9325e-11
			32	405	4.0192e-10	1.3301e-10
			32	415	5.2331e-10	2.0382e-10
			32	425	8.0444e-10	3.8284e-10
			32	435	1.2635e-09	7.3424e-10
			32	445	1.8523e-09	1.2825e-09
			32	455	2.3726e-09	1.8917e-09
			32	465	2.9616e-09	2.6247e-09
			32	475	3.4402e-09	3.2775e-09
			32	485	3.7902e-09	3.7605e-09
			32	495	3.602e-09	3.602e-09
			32	505	2.4589e-09	2.3876e-09
			32	515	1.4557e-09	1.3109e-09
			32	525	1.3647e-09	1.0764e-09
			32	535	1.1796e-09	7.6021e-10
			32	545	9.1777e-10	4.4553e-10
			32	555	6.4185e-10	2.1368e-10
			32	565	4.516e-10	9.2666e-11
			32	575	2.6493e-10	2.9905e-11
			32	585	1.0242e-10	5.7262e-12
			32	595	1.5162e-11	3.8783e-13
			32	605	2.1167e-12	2.3624e-14
			32	615	1.4637e-12	6.9872e-15
			32	625	9.7255e-13	1.9838e-15
			32	635	7.47e-13	6.5784e-16
			32	645	5.5988e-13	2.1643e-16
			32	655	4.6208e-13	7.9965e-17
			32	665	8.8199e-13	6.9779e-17
			32	675	2.2921e-12	8.4689e-17
			32	685	3.0987e-12	5.4611e-17
			32	695	1.8125e-12	1.5554e-17
			33	395	2.0845e-10	6.3138e-11
			33	405	3.2136e-10	1.0635e-10
			33	415	4.2056e-10	1.638e-10
			33	425	6.5362e-10	3.1107e-10
			33	435	1.0398e-09	6.0424e-10
			33	445	1.538e-09	1.0649e-09
			33	455	1.9787e-09	1.5777e-09
			33	465	2.4938e-09	2.2101e-09
			33	475	2.9148e-09	2.777e-09
			33	485	3.2269e-09	3.2016e-09
			33	495	3.0734e-09	3.0734e-09
			33	505	2.0883e-09	2.0277e-09
			33	515	1.2224e-09	1.1008e-09
			33	525	1.1483e-09	9.0572e-10
			33	535	9.9428e-10	6.4078e-10
			33	545	7.7062e-10	3.7409e-10
			33	555	5.3534e-10	1.7822e-10
			33	565	3.757e-10	7.7092e-11
			33	575	2.1796e-10	2.4603e-11
			33	585	8.1712e-11	4.5684e-12
			33	595	1.1715e-11	2.9966e-13
			33	605	1.7311e-12	1.932e-14
			33	615	1.1839e-12	5.6516e-15
			33	625	7.8009e-13	1.5912e-15
			33	635	6.0029e-13	5.2864e-16
			33	645	4.5647e-13	1.7645e-16
			33	655	3.8434e-13	6.6512e-17
			33	665	7.3903e-13	5.8468e-17
			33	675	1.9213e-12	7.0989e-17
			33	685	2.5979e-12	4.5785e-17
			33	695	1.52e-12	1.3044e-17
			34	395	1.6557e-10	5.015e-11
			34	405	2.561e-10	8.4751e-11
			34	415	3.3694e-10	1.3123e-10
			34	425	5.3033e-10	2.5239e-10
			34	435	8.5416e-10	4.9636e-10
			34	445	1.2732e-09	8.8157e-10
			34	455	1.6512e-09	1.3165e-09
			34	465	2.0927e-09	1.8546e-09
			34	475	2.4629e-09	2.3464e-09
			34	485	2.7448e-09	2.7233e-09
			34	495	2.6139e-09	2.6139e-09
			34	505	1.7667e-09	1.7154e-09
			34	515	1.0237e-09	9.2189e-10
			34	525	9.6453e-10	7.6077e-10
			34	535	8.3553e-10	5.3847e-10
			34	545	6.4498e-10	3.131e-10
			34	555	4.4507e-10	1.4817e-10
			34	565	3.1151e-10	6.392e-11
			34	575	1.788e-10	2.0183e-11
			34	585	6.507e-11	3.638e-12
			34	595	9.0575e-12	2.3168e-13
			34	605	1.4215e-12	1.5865e-14
			34	615	9.6235e-13	4.594e-15
			34	625	6.2942e-13	1.2839e-15
			34	635	4.8538e-13	4.2744e-16
			34	645	3.7384e-13	1.4451e-16
			34	655	3.1977e-13	5.5337e-17
			34	665	6.1821e-13	4.891e-17
			34	675	1.6074e-12	5.9391e-17
			34	685	2.1736e-12	3.8307e-17
			34	695	1.2721e-12	1.0916e-17
			35	395	1.3161e-10	3.9864e-11
			35	405	2.044e-10	6.7642e-11
			35	415	2.7012e-10	1.0521e-10
			35	425	4.3094e-10	2.0509e-10
			35	435	7.0243e-10	4.0819e-10
			35	445	1.0554e-09	7.3076e-10
			35	455	1.3778e-09	1.0985e-09
			35	465	1.7599e-09	1.5597e-09
			35	475	2.0848e-09	1.9862e-09
			35	485	2.3321e-09	2.3138e-09
			35	495	2.2273e-09	2.2273e-09
			35	505	1.4964e-09	1.453e-09
			35	515	8.579e-10	7.7258e-10
			35	525	8.1064e-10	6.3939e-10
			35	535	7.0247e-10	4.5272e-10
			35	545	5.4022e-10	2.6225e-10
			35	555	3.7033e-10	1.2329e-10
			35	565	2.5869e-10	5.3082e-11
			35	575	1.4686e-10	1.6577e-11
			35	585	5.1885e-11	2.9008e-12
			35	595	7.037e-12	1.8e-13
			35	605	1.177e-12	1.3136e-14
			35	615	7.8926e-13	3.7677e-15
			35	625	5.1272e-13	1.0458e-15
			35	635	3.9637e-13	3.4906e-16
			35	645	3.0862e-13	1.193e-16
			35	655	2.6745e-13	4.6283e-17
			35	665	5.188e-13	4.1045e-17
			35	675	1.3492e-12	4.9851e-17
			35	685	1.8247e-12	3.2158e-17
			35	695	1.0677e-12	9.1624e-18
			36	395	1.0447e-10	3.1643e-11
			36	405	1.6291e-10	5.3912e-11
			36	415	2.167e-10	8.4402e-11
			36	425	3.4993e-10	1.6654e-10
			36	435	5.7771e-10	3.3572e-10
			36	445	8.748e-10	6.0572e-10
			36	455	1.1485e-09	9.1572e-10
			36	465	1.4771e-09	1.3091e-09
			36	475	1.7625e-09	1.6792e-09
			36	485	1.9845e-09	1.9689e-09
			36	495	1.895e-09	1.895e-09
			36	505	1.268e-09	1.2312e-09
			36	515	7.189e-10	6.474e-10
			36	525	6.8154e-10	5.3756e-10
			36	535	5.907e-10	3.8069e-10
			36	545	4.5298e-10	2.199e-10
			36	555	3.0829e-10	1.0264e-10
			36	565	2.1496e-10	4.4109e-11
			36	575	1.2069e-10	1.3623e-11
			36	585	4.1421e-11	2.3158e-12
			36	595	5.4806e-12	1.4019e-13
			36	605	9.7649e-13	1.0898e-14
			36	615	6.4921e-13	3.0991e-15
			36	625	4.1897e-13	8.5459e-16
			36	635	3.2452e-13	2.8578e-16
			36	645	2.5509e-13	9.8608e-17
			36	655	2.2328e-13	3.864e-17
			36	665	4.3409e-13	3.4343e-17
			36	675	1.1293e-12	4.1726e-17
			36	685	1.5272e-12	2.6915e-17
			36	695	8.9334e-13	7.6661e-18
			37	395	8.2848e-11	2.5094e-11
			37	405	1.2956e-10	4.2875e-11
			37	415	1.7342e-10	6.7545e-11
			37	425	2.8385e-10	1.3509e-10
			37	435	4.7396e-10	2.7542e-10
			37	445	7.2449e-10	5.0164e-10
			37	455	9.5528e-10	7.6166e-10
			37	465	1.2424e-09	1.1011e-09
			37	475	1.4908e-09	1.4203e-09
			37	485	1.6861e-09	1.6729e-09
			37	495	1.6135e-09	1.6135e-09
			37	505	1.0747e-09	1.0435e-09
			37	515	6.0288e-10	5.4292e-10
			37	525	5.727e-10	4.5171e-10
			37	535	4.966e-10	3.2004e-10
			37	545	3.7918e-10	1.8407e-10
			37	555	2.5651e-10	8.5397e-11
			37	565	1.7856e-10	3.664e-11
			37	575	9.9161e-11	1.1193e-11
			37	585	3.3047e-11	1.8476e-12
			37	595	4.2851e-12	1.0961e-13
			37	605	8.145e-13	9.0905e-15
			37	615	5.3748e-13	2.5658e-15
			37	625	3.4467e-13	7.0304e-16
			37	635	2.675e-13	2.3557e-16
			37	645	2.1206e-13	8.1974e-17
			37	655	1.8704e-13	3.2368e-17
			37	665	3.6412e-13	2.8807e-17
			37	675	9.4687e-13	3.4985e-17
			37	685	1.2809e-12	2.2574e-17
			37	695	7.4926e-13	6.4297e-18
			38	395	6.5751e-11	1.9916e-11
			38	405	1.0327e-10	3.4175e-11
			38	415	1.3895e-10	5.4119e-11
			38	425	2.3015e-10	1.0953e-10
			38	435	3.8941e-10	2.2629e-10
			38	445	6.0028e-10	4.1564e-10
			38	455	7.9553e-10	6.3429e-10
			38	465	1.0435e-09	9.2478e-10
			38	475	1.2608e-09	1.2012e-09
			38	485	1.4345e-09	1.4232e-09
			38	495	1.3726e-09	1.3726e-09
			38	505	9.0949e-10	8.831e-10
			38	515	5.0475e-10	4.5455e-10
			38	525	4.8129e-10	3.7962e-10
			38	535	4.1746e-10	2.6904e-10
			38	545	3.1727e-10	1.5402e-10
			38	555	2.1337e-10	7.1035e-11
			38	565	1.4821e-10	3.0412e-11
			38	575	8.1496e-11	9.1991e-12
			38	585	2.6379e-11	1.4748e-12
			38	595	3.3639e-12	8.6045e-14
			38	605	6.8161e-13	7.6073e-15
			38	615	4.4665e-13	2.1322e-15
			38	625	2.8472e-13	5.8076e-16
			38	635	2.2137e-13	1.9495e-16
			38	645	1.768e-13	6.8344e-17
			38	655	1.5689e-13	2.715e-17
			38	665	3.056e-13	2.4178e-17
			38	675	7.9478e-13	2.9366e-17
			38	685	1.0751e-12	1.8947e-17
			38	695	6.2883e-13	5.3963e-18
			39	395	5.238e-11	1.5866e-11
			39	405	8.2565e-11	2.7323e-11
			39	415	1.1152e-10	4.3436e-11
			39	425	1.8697e-10	8.8982e-11
			39	435	3.2073e-10	1.8638e-10
			39	445	4.9785e-10	3.4471e-10
			39	455	6.6464e-10	5.2993e-10
			39	465	8.7742e-10	7.776e-10
			39	475	1.0676e-09	1.0171e-09
			39	485	1.2217e-09	1.2121e-09
			39	495	1.1701e-09	1.1701e-09
			39	505	7.7144e-10	7.4906e-10
			39	515	4.2377e-10	3.8163e-10
			39	525	4.0534e-10	3.1971e-10
			39	535	3.517e-10	2.2666e-10
			39	545	2.6638e-10	1.2931e-10
			39	555	1.7792e-10	5.9233e-11
			39	565	1.2328e-10	2.5296e-11
			39	575	6.7064e-11	7.57e-12
			39	585	2.11e-11	1.1797e-12
			39	595	2.6568e-12	6.7958e-14
			39	605	5.7325e-13	6.3979e-15
			39	615	3.7297e-13	1.7804e-15
			39	625	2.3634e-13	4.8207e-16
			39	635	1.8415e-13	1.6217e-16
			39	645	1.4789e-13	5.7168e-17
			39	655	1.3188e-13	2.2822e-17
			39	665	2.5709e-13	2.034e-17
			39	675	6.6863e-13	2.4705e-17
			39	685	9.0457e-13	1.5942e-17
			39	695	5.2902e-13	4.5398e-18
			40	395	4.1754e-11	1.2647e-11
			40	405	6.6072e-11	2.1865e-11
			40	415	8.9697e-11	3.4936e-11
			40	425	1.5217e-10	7.242e-11
			40	435	2.6449e-10	1.537e-10
			40	445	4.1453e-10	2.8702e-10
			40	455	5.5618e-10	4.4345e-10
			40	465	7.3993e-10	6.5575e-10
			40	475	9.0664e-10	8.6377e-10
			40	485	1.0434e-09	1.0352e-09
			40	495	9.9949e-10	9.9949e-10
			40	505	6.5578e-10	6.3675e-10
			40	515	3.5633e-10	3.2089e-10
			40	525	3.4153e-10	2.6938e-10
			40	535	2.9659e-10	1.9114e-10
			40	545	2.2359e-10	1.0854e-10
			40	555	1.485e-10	4.9438e-11
			40	565	1.0263e-10	2.1059e-11
			40	575	5.5255e-11	6.2371e-12
			40	585	1.6909e-11	9.4536e-13
			40	595	2.1057e-12	5.3861e-14
			40	605	4.8239e-13	5.3839e-15
			40	615	3.1196e-13	1.4892e-15
			40	625	1.9652e-13	4.0085e-16
			40	635	1.534e-13	1.3509e-16
			40	645	1.2378e-13	4.7848e-17
			40	655	1.1078e-13	1.9171e-17
			40	665	2.1599e-13	1.7088e-17
			40	675	5.617e-13	2.0754e-17
			40	685	7.6016e-13	1.3397e-17
			40	695	4.4461e-13	3.8154e-18
			41	395	3.3082e-11	1.002e-11
			41	405	5.2559e-11	1.7393e-11
			41	415	7.1754e-11	2.7947e-11
			41	425	1.2327e-10	5.8666e-11
			41	435	2.1694e-10	1.2607e-10
			41	445	3.4285e-10	2.3739e-10
			41	455	4.627e-10	3.6892e-10
			41	465	6.2006e-10	5.4952e-10
			41	475	7.6537e-10	7.2918e-10
			41	485	8.8591e-10	8.7896e-10
			41	495	8.4958e-10	8.4958e-10
			41	505	5.5544e-10	5.3932e-10
			41	515	2.9816e-10	2.6851e-10
			41	525	2.8698e-10	2.2635e-10
			41	535	2.4912e-10	1.6055e-10
			41	545	1.8705e-10	9.0803e-11
			41	555	1.2347e-10	4.1105e-11
			41	565	8.5152e-11	1.7473e-11
			41	575	4.5359e-11	5.12e-12
			41	585	1.3513e-11	7.5549e-13
			41	595	1.6705e-12	4.2729e-14
			41	605	4.0557e-13	4.5265e-15
			41	615	2.6079e-13	1.2449e-15
			41	625	1.6335e-13	3.3319e-16
			41	635	1.2765e-13	1.1241e-16
			41	645	1.0346e-13	3.9994e-17
			41	655	9.2839e-14	1.6066e-17
			41	665	1.8092e-13	1.4314e-17
			41	675	4.7064e-13	1.7389e-17
			41	685	6.3694e-13	1.1225e-17
			41	695	3.7248e-13	3.1964e-18
			42	395	2.6299e-11	7.9658e-12
			42	405	4.1933e-11	1.3877e-11
			42	415	5.7556e-11	2.2417e-11
			42	425	1.0012e-10	4.7649e-11
			42	435	1.7835e-10	1.0364e-10
			42	445	2.8466e-10	1.971e-10
			42	455	3.8599e-10	3.0776e-10
			42	465	5.2109e-10	4.6181e-10
			42	475	6.4819e-10	6.1754e-10
			42	485	7.5431e-10	7.4839e-10
			42	495	7.2519e-10	7.2519e-10
			42	505	4.7064e-10	4.5698e-10
			42	515	2.503e-10	2.2541e-10
			42	525	2.4138e-10	1.9039e-10
			42	535	2.0957e-10	1.3506e-10
			42	545	1.5676e-10	7.6098e-11
			42	555	1.0291e-10	3.4261e-11
			42	565	7.0756e-11	1.4519e-11
			42	575	3.7311e-11	4.2116e-12
			42	585	1.0814e-11	6.046e-13
			42	595	1.3341e-12	3.4125e-14
			42	605	3.4239e-13	3.8213e-15
			42	615	2.1878e-13	1.0444e-15
			42	625	1.3638e-13	2.7818e-16
			42	635	1.0664e-13	9.3911e-17
			42	645	8.6741e-14	3.3531e-17
			42	655	7.7977e-14	1.3494e-17
			42	665	1.5194e-13	1.2021e-17
			42	675	3.9546e-13	1.4612e-17
			42	685	5.3544e-13	9.4365e-18
			42	695	3.1321e-13	2.6878e-18
			43	395	2.0884e-11	6.3256e-12
			43	405	3.3432e-11	1.1064e-11
			43	415	4.6105e-11	1.7957e-11
			43	425	8.1288e-11	3.8686e-11
			43	435	1.4676e-10	8.5284e-11
			43	445	2.3592e-10	1.6335e-10
			43	455	3.2204e-10	2.5677e-10
			43	465	4.3816e-10	3.8831e-10
			43	475	5.4851e-10	5.2257e-10
			43	485	6.4133e-10	6.363e-10
			43	495	6.1898e-10	6.1898e-10
			43	505	3.9889e-10	3.8732e-10
			43	515	2.0985e-10	1.8898e-10
			43	525	2.0315e-10	1.6023e-10
			43	535	1.7618e-10	1.1354e-10
			43	545	1.311e-10	6.3642e-11
			43	555	8.5699e-11	2.8531e-11
			43	565	5.8792e-11	1.2064e-11
			43	575	3.068e-11	3.4631e-12
			43	585	8.6651e-12	4.8445e-13
			43	595	1.0689e-12	2.7341e-14
			43	605	2.8896e-13	3.225e-15
			43	615	1.8361e-13	8.765e-16
			43	625	1.1378e-13	2.3208e-16
			43	635	8.909e-14	7.8456e-17
			43	645	7.2668e-14	2.8091e-17
			43	655	6.5403e-14	1.1318e-17
			43	665	1.2748e-13	1.0086e-17
			43	675	3.3193e-13	1.2264e-17
			43	685	4.4942e-13	7.9205e-18
			43	695	2.6285e-13	2.2556e-18
			44	395	1.658e-11	5.022e-12
			44	405	2.661e-11	8.8061e-12
			44	415	3.6894e-11	1.437e-11
			44	425	6.5918e-11	3.1371e-11
			44	435	1.2049e-10	7.0018e-11
			44	445	1.954e-10	1.353e-10
			44	455	2.6817e-10	2.1382e-10
			44	465	3.6768e-10	3.2585e-10
			44	475	4.6361e-10	4.4169e-10
			44	485	5.4522e-10	5.4094e-10
			44	495	5.2696e-10	5.2696e-10
			44	505	3.3756e-10	3.2777e-10
			44	515	1.7607e-10	1.5856e-10
			44	525	1.7063e-10	1.3458e-10
			44	535	1.48e-10	9.5381e-11
			44	545	1.0976e-10	5.3283e-11
			44	555	7.1376e-11	2.3762e-11
			44	565	4.8807e-11	1.0015e-11
			44	575	2.5195e-11	2.844e-12
			44	585	6.9369e-12	3.8783e-13
			44	595	8.5914e-13	2.1976e-14
			44	605	2.4427e-13	2.7262e-15
			44	615	1.5436e-13	7.3687e-16
			44	625	9.5193e-14	1.9417e-16
			44	635	7.4544e-14	6.5646e-17
			44	645	6.0957e-14	2.3564e-17
			44	655	5.4925e-14	9.505e-18
			44	665	1.0704e-13	8.4685e-18
			44	675	2.7873e-13	1.0299e-17
			44	685	3.7751e-13	6.6531e-18
			44	695	2.2078e-13	1.8946e-18
			45	395	1.3176e-11	3.9909e-12
			45	405	2.1224e-11	7.0237e-12
			45	415	2.9578e-11	1.152e-11
			45	425	5.3531e-11	2.5476e-11
			45	435	9.9105e-11	5.7591e-11
			45	445	1.6195e-10	1.1213e-10
			45	455	2.2368e-10	1.7834e-10
			45	465	3.0872e-10	2.736e-10
			45	475	3.919e-10	3.7337e-10
			45	485	4.6414e-10	4.605e-10
			45	495	4.4869e-10	4.4869e-10
			45	505	2.8628e-10	2.7797e-10
			45	515	1.4782e-10	1.3312e-10
			45	525	1.4342e-10	1.1312e-10
			45	535	1.2447e-10	8.0217e-11
			45	545	9.2036e-11	4.4678e-11
			45	555	5.9494e-11	1.9807e-11
			45	565	4.0555e-11	8.3217e-12
			45	575	2.072e-11	2.3388e-12
			45	585	5.5571e-12	3.1069e-13
			45	595	6.9318e-13	1.7731e-14
			45	605	2.0658e-13	2.3056e-15
			45	615	1.2991e-13	6.2015e-16
			45	625	7.9692e-14	1.6255e-16
			45	635	6.2421e-14	5.497e-17
			45	645	5.1146e-14	1.9771e-17
			45	655	4.6123e-14	7.9818e-18
			45	665	8.9864e-14	7.1096e-18
			45	675	2.3402e-13	8.6467e-18
			45	685	3.1697e-13	5.5862e-18
			45	695	1.854e-13	1.591e-18
			46	395	1.0468e-11	3.1707e-12
			46	405	1.6925e-11	5.601e-12
			46	415	2.3754e-11	9.2519e-12
			46	425	4.3449e-11	2.0678e-11
			46	435	8.149e-11	4.7355e-11
			46	445	1.3422e-10	9.2935e-11
			46	455	1.8644e-10	1.4865e-10
			46	465	2.5936e-10	2.2985e-10
			46	475	3.3143e-10	3.1576e-10
			46	485	3.9375e-10	3.9066e-10
			46	495	3.8203e-10	3.8203e-10
			46	505	2.4235e-10	2.3532e-10
			46	515	1.2385e-10	1.1153e-10
			46	525	1.2056e-10	9.5091e-11
			46	535	1.0477e-10	6.7521e-11
			46	545	7.7176e-11	3.7465e-11
			46	555	4.9559e-11	1.6499e-11
			46	565	3.3705e-11	6.9161e-12
			46	575	1.704e-11	1.9234e-12
			46	585	4.456e-12	2.4913e-13
			46	595	5.6158e-13	1.4365e-14
			46	605	1.7481e-13	1.951e-15
			46	615	1.0935e-13	5.22e-16
			46	625	6.6733e-14	1.3612e-16
			46	635	5.2265e-14	4.6026e-17
			46	645	4.2935e-14	1.6597e-17
			46	655	3.874e-14	6.7041e-18
			46	665	7.5451e-14	5.9693e-18
			46	675	1.9653e-13	7.2615e-18
			46	685	2.6623e-13	4.692e-18
			46	695	1.5569e-13	1.336e-18
			47	395	8.3013e-12	2.5144e-12
			47	405	1.3479e-11	4.4606e-12
			47	415	1.9022e-11	7.4089e-12
			47	425	3.5238e-11	1.677e-11
			47	435	6.6896e-11	3.8874e-11
			47	445	1.1122e-10	7.7009e-11
			47	455	1.5534e-10	1.2386e-10
			47	465	2.1775e-10	1.9298e-10
			47	475	2.8011e-10	2.6686e-10
			47	485	3.3468e-10	3.3205e-10
			47	495	3.2504e-10	3.2504e-10
			47	505	2.0515e-10	1.992e-10
			47	515	1.037e-10	9.3387e-11
			47	525	1.0126e-10	7.9868e-11
			47	535	8.8088e-11	5.677e-11
			47	545	6.4626e-11	3.1372e-11
			47	555	4.1244e-11	1.3731e-11
			47	565	2.7983e-11	5.742e-12
			47	575	1.4011e-11	1.5815e-12
			47	585	3.5725e-12	1.9973e-13
			47	595	4.5639e-13	1.1674e-14
			47	605	1.4779e-13	1.6495e-15
			47	615	9.2044e-14	4.3939e-16
			47	625	5.5848e-14	1.1392e-16
			47	635	4.3756e-14	3.8533e-17
			47	645	3.6019e-14	1.3924e-17
			47	655	3.2513e-14	5.6265e-18
			47	665	6.3301e-14	5.0081e-18
			47	675	1.6488e-13	6.092e-18
			47	685	2.2336e-13	3.9364e-18
			47	695	1.3063e-13	1.121e-18
			48	395	6.577e-12	1.9921e-12
			48	405	1.0715e-11	3.5459e-12
			48	415	1.5192e-11	5.9171e-12
			48	425	2.8574e-11	1.3599e-11
			48	435	5.4888e-11	3.1896e-11
			48	445	9.2001e-11	6.3702e-11
			48	455	1.2926e-10	1.0306e-10
			48	465	1.8234e-10	1.616e-10
			48	475	2.3648e-10	2.253e-10
			48	485	2.8405e-10	2.8182e-10
			48	495	2.7591e-10	2.7591e-10
			48	505	1.7343e-10	1.684e-10
			48	515	8.6907e-11	7.8264e-11
			48	525	8.506e-11	6.7091e-11
			48	535	7.3982e-11	4.7679e-11
			48	545	5.4143e-11	2.6283e-11
			48	555	3.4356e-11	1.1438e-11
			48	565	2.3245e-11	4.7698e-12
			48	575	1.1529e-11	1.3014e-12
			48	585	2.8619e-12	1.6001e-13
			48	595	3.7197e-13	9.5146e-15
			48	605	1.2499e-13	1.395e-15
			48	615	7.75e-14	3.6996e-16
			48	625	4.6763e-14	9.5384e-17
			48	635	3.6658e-14	3.2282e-17
			48	645	3.0218e-14	1.1681e-17
			48	655	2.7287e-14	4.7221e-18
			48	665	5.3117e-14	4.2024e-18
			48	675	1.3839e-13	5.1133e-18
			48	685	1.875e-13	3.3045e-18
			48	695	1.0961e-13	9.4061e-19
			49	395	5.2097e-12	1.578e-12
			49	405	8.5184e-12	2.819e-12
			49	415	1.2141e-11	4.7288e-12
			49	425	2.3119e-11	1.1003e-11
			49	435	4.4988e-11	2.6143e-11
			49	445	7.6127e-11	5.2711e-11
			49	455	1.0754e-10	8.5744e-11
			49	465	1.5283e-10	1.3544e-10
			49	475	1.9963e-10	1.9019e-10
			49	485	2.4114e-10	2.3925e-10
			49	495	2.3455e-10	2.3455e-10
			49	505	1.4671e-10	1.4245e-10
			49	515	7.2678e-11	6.545e-11
			49	525	7.1412e-11	5.6326e-11
			49	535	6.2121e-11	4.0035e-11
			49	545	4.5304e-11	2.1993e-11
			49	555	2.8561e-11	9.5085e-12
			49	565	1.9271e-11	3.9543e-12
			49	575	9.4664e-12	1.0685e-12
			49	585	2.2945e-12	1.2828e-13
			49	595	3.039e-13	7.7734e-15
			49	605	1.0578e-13	1.1806e-15
			49	615	6.5226e-14	3.1137e-16
			49	625	3.9157e-14	7.987e-17
			49	635	3.0695e-14	2.7031e-17
			49	645	2.5343e-14	9.7966e-18
			49	655	2.2888e-14	3.9609e-18
			49	665	4.4548e-14	3.5244e-18
			49	675	1.161e-13	4.2897e-18
			49	685	1.5727e-13	2.7717e-18
			49	695	9.1949e-14	7.8905e-19
			50	395	4.1244e-12	1.2493e-12
			50	405	6.7724e-12	2.2412e-12
			50	415	9.7e-12	3.778e-12
			50	425	1.8742e-11	8.9196e-12
			50	435	3.6908e-11	2.1448e-11
			50	445	6.297e-11	4.3601e-11
			50	455	8.9493e-11	7.1355e-11
			50	465	1.2817e-10	1.1359e-10
			50	475	1.6862e-10	1.6065e-10
			50	485	2.0486e-10	2.0325e-10
			50	495	1.9955e-10	1.9955e-10
			50	505	1.2415e-10	1.2055e-10
			50	515	6.0859e-11	5.4806e-11
			50	525	5.9917e-11	4.7259e-11
			50	535	5.2186e-11	3.3632e-11
			50	545	3.7919e-11	1.8408e-11
			50	555	2.373e-11	7.9001e-12
			50	565	1.5998e-11	3.2827e-12
			50	575	7.7715e-12	8.7723e-13
			50	585	1.8414e-12	1.0295e-13
			50	595	2.4948e-13	6.3814e-15
			50	605	8.9614e-14	1.0002e-15
			50	615	5.5e-14	2.6255e-16
			50	625	3.2831e-14	6.6967e-17
			50	635	2.573e-14	2.2659e-17
			50	645	2.1273e-14	8.2233e-18
			50	655	1.923e-14	3.3278e-18
			50	665	3.7432e-14	2.9614e-18
			50	675	9.7573e-14	3.6052e-18
			50	685	1.3217e-13	2.3293e-18
			50	695	7.7269e-14	6.6308e-19
			51	395	3.2771e-12	9.9261e-13
			51	405	5.3983e-12	1.7865e-12
			51	415	7.7796e-12	3.0301e-12
			51	425	1.5212e-11	7.2396e-12
			51	435	3.0329e-11	1.7625e-11
			51	445	5.221e-11	3.615e-11
			51	455	7.4618e-11	5.9494e-11
			51	465	1.077e-10	9.5447e-11
			51	475	1.4262e-10	1.3588e-10
			51	485	1.7434e-10	1.7297e-10
			51	495	1.6999e-10	1.6999e-10
			51	505	1.0518e-10	1.0213e-10
			51	515	5.0992e-11	4.5921e-11
			51	525	5.034e-11	3.9705e-11
			51	535	4.3902e-11	2.8293e-11
			51	545	3.1779e-11	1.5427e-11
			51	555	1.9782e-11	6.5858e-12
			51	565	1.3297e-11	2.7285e-12
			51	575	6.4088e-12	7.2341e-13
			51	585	1.4811e-12	8.2806e-14
			51	595	2.0575e-13	5.2628e-15
			51	605	7.5992e-14	8.4813e-16
			51	615	4.6439e-14	2.2169e-16
			51	625	2.7554e-14	5.6203e-17
			51	635	2.1589e-14	1.9012e-17
			51	645	1.7875e-14	6.9098e-18
			51	655	1.6161e-14	2.7967e-18
			51	665	3.1457e-14	2.4887e-18
			51	675	8.2019e-14	3.0305e-18
			51	685	1.1114e-13	1.9587e-18
			51	695	6.4962e-14	5.5747e-19
			52	395	2.5999e-12	7.8749e-13
			52	405	4.2945e-12	1.4212e-12
			52	415	6.2289e-12	2.4261e-12
			52	425	1.2336e-11	5.8709e-12
			52	435	2.4873e-11	1.4454e-11
			52	445	4.3197e-11	2.991e-11
			52	455	6.2126e-11	4.9534e-11
			52	465	9.0353e-11	8.0074e-11
			52	475	1.2051e-10	1.1481e-10
			52	485	1.4816e-10	1.47e-10
			52	495	1.4472e-10	1.4472e-10
			52	505	8.9051e-11	8.6467e-11
			52	515	4.2745e-11	3.8494e-11
			52	525	4.2296e-11	3.3361e-11
			52	535	3.6908e-11	2.3786e-11
			52	545	2.6633e-11	1.2929e-11
			52	555	1.6466e-11	5.4818e-12
			52	565	1.1047e-11	2.2668e-12
			52	575	5.2698e-12	5.9484e-13
			52	585	1.1914e-12	6.661e-14
			52	595	1.7005e-13	4.3497e-15
			52	605	6.4394e-14	7.1869e-16
			52	615	3.9147e-14	1.8688e-16
			52	625	2.3107e-14	4.7132e-17
			52	635	1.8098e-14	1.5938e-17
			52	645	1.5009e-14	5.8019e-18
			52	655	1.3569e-14	2.3482e-18
			52	665	2.642e-14	2.0902e-18
			52	675	6.8909e-14	2.5461e-18
			52	685	9.339e-14	1.6459e-18
			52	695	5.4595e-14	4.685e-19
			53	395	2.0616e-12	6.2445e-13
			53	405	3.4051e-12	1.1269e-12
			53	415	4.9724e-12	1.9367e-12
			53	425	9.9798e-12	4.7495e-12
			53	435	2.0403e-11	1.1856e-11
			53	445	3.573e-11	2.474e-11
			53	455	5.1676e-11	4.1202e-11
			53	465	7.58e-11	6.7176e-11
			53	475	1.0169e-10	9.6882e-11
			53	485	1.2578e-10	1.2479e-10
			53	495	1.2306e-10	1.2306e-10
			53	505	7.5341e-11	7.3155e-11
			53	515	3.579e-11	3.2231e-11
			53	525	3.5537e-11	2.803e-11
			53	535	3.1003e-11	1.998e-11
			53	545	2.2292e-11	1.0822e-11
			53	555	1.371e-11	4.5643e-12
			53	565	9.169e-12	1.8814e-12
			53	575	4.3258e-12	4.8829e-13
			53	585	9.5887e-13	5.3609e-14
			53	595	1.4057e-13	3.5956e-15
			53	605	5.4491e-14	6.0816e-16
			53	615	3.3e-14	1.5753e-16
			53	625	1.9363e-14	3.9496e-17
			53	635	1.5157e-14	1.3348e-17
			53	645	1.2592e-14	4.8676e-18
			53	655	1.1385e-14	1.9702e-18
			53	665	2.217e-14	1.754e-18
			53	675	5.7838e-14	2.137e-18
			53	685	7.8403e-14	1.3818e-18
			53	695	4.5823e-14	3.9323e-19
			54	395	1.6342e-12	4.9499e-13
			54	405	2.7068e-12	8.9576e-13
			54	415	3.9797e-12	1.55e-12
			54	425	8.0891e-12	3.8497e-12
			54	435	1.6744e-11	9.7302e-12
			54	445	2.957e-11	2.0474e-11
			54	455	4.3012e-11	3.4294e-11
			54	465	6.3576e-11	5.6343e-11
			54	475	8.584e-11	8.1781e-11
			54	485	1.0685e-10	1.0601e-10
			54	495	1.0463e-10	1.0463e-10
			54	505	6.372e-11	6.1871e-11
			54	515	2.9944e-11	2.6966e-11
			54	525	2.9848e-11	2.3542e-11
			54	535	2.606e-11	1.6795e-11
			54	545	1.8692e-11	9.074e-12
			54	555	1.1399e-11	3.7949e-12
			54	565	7.6133e-12	1.5622e-12
			54	575	3.5539e-12	4.0116e-13
			54	585	7.7203e-13	4.3163e-14
			54	595	1.1651e-13	2.9802e-15
			54	605	4.6094e-14	5.1445e-16
			54	615	2.7766e-14	1.3255e-16
			54	625	1.6212e-14	3.3068e-17
			54	635	1.2689e-14	1.1174e-17
			54	645	1.0556e-14	4.0805e-18
			54	655	9.5475e-15	1.6522e-18
			54	665	1.859e-14	1.4708e-18
			54	675	4.853e-14	1.7931e-18
			54	685	6.5802e-14	1.1597e-18
			54	695	3.8457e-14	3.3002e-19
			55	395	1.2916e-12	3.9122e-13
			55	405	2.1483e-12	7.1094e-13
			55	415	3.1737e-12	1.2361e-12
			55	425	6.5382e-12	3.1116e-12
			55	435	1.3713e-11	7.9688e-12
			55	445	2.4414e-11	1.6904e-11
			55	455	3.5719e-11	2.8479e-11
			55	465	5.3199e-11	4.7147e-11
			55	475	7.232e-11	6.89e-11
			55	485	9.0585e-11	8.9874e-11
			55	495	8.8788e-11	8.8788e-11
			55	505	5.3778e-11	5.2218e-11
			55	515	2.5003e-11	2.2516e-11
			55	525	2.499e-11	1.9711e-11
			55	535	2.1841e-11	1.4076e-11
			55	545	1.5623e-11	7.5841e-12
			55	555	9.4679e-12	3.152e-12
			55	565	6.308e-12	1.2944e-12
			55	575	2.9163e-12	3.2919e-13
			55	585	6.2101e-13	3.472e-14
			55	595	9.6744e-14	2.4746e-15
			55	605	3.9005e-14	4.3533e-16
			55	615	2.3383e-14	1.1162e-16
			55	625	1.358e-14	2.77e-17
			55	635	1.0623e-14	9.355e-18
			55	645	8.8477e-15	3.4202e-18
			55	655	8.0076e-15	1.3857e-18
			55	665	1.5601e-14	1.2343e-18
			55	675	4.0744e-14	1.5054e-18
			55	685	5.5232e-14	9.734e-19
			55	695	3.2281e-14	2.7702e-19
			56	395	1.0237e-12	3.1007e-13
			56	405	1.7089e-12	5.6553e-13
			56	415	2.5381e-12	9.8856e-13
			56	425	5.3004e-12	2.5225e-12
			56	435	1.1254e-11	6.5399e-12
			56	445	2.0223e-11	1.4003e-11
			56	455	2.9734e-11	2.3708e-11
			56	465	4.463e-11	3.9553e-11
			56	475	6.1083e-11	5.8195e-11
			56	485	7.6886e-11	7.6283e-11
			56	495	7.5476e-11	7.5476e-11
			56	505	4.5473e-11	4.4154e-11
			56	515	2.094e-11	1.8857e-11
			56	525	2.0916e-11	1.6497e-11
			56	535	1.834e-11	1.182e-11
			56	545	1.3068e-11	6.3438e-12
			56	555	7.8776e-12	2.6226e-12
			56	565	5.2376e-12	1.0747e-12
			56	575	2.3979e-12	2.7067e-13
			56	585	5.0058e-13	2.7987e-14
			56	595	8.0628e-14	2.0624e-15
			56	605	3.3051e-14	3.6888e-16
			56	615	1.9719e-14	9.4132e-17
			56	625	1.1389e-14	2.3231e-17
			56	635	8.8998e-15	7.8375e-18
			56	645	7.4215e-15	2.8689e-18
			56	655	6.7246e-15	1.1637e-18
			56	665	1.3107e-14	1.037e-18
			56	675	3.4238e-14	1.265e-18
			56	685	4.6439e-14	8.1843e-19
			56	695	2.7139e-14	2.3289e-19
			57	395	8.1192e-13	2.4593e-13
			57	405	1.3621e-12	4.5076e-13
			57	415	2.0311e-12	7.9109e-13
			57	425	4.2926e-12	2.0429e-12
			57	435	9.2496e-12	5.3751e-12
			57	445	1.6798e-11	1.1631e-11
			57	455	2.4807e-11	1.9779e-11
			57	465	3.7517e-11	3.3249e-11
			57	475	5.1688e-11	4.9244e-11
			57	485	6.5437e-11	6.4924e-11
			57	495	6.4288e-11	6.4288e-11
			57	505	3.8504e-11	3.7387e-11
			57	515	1.7544e-11	1.5799e-11
			57	525	1.7583e-11	1.3869e-11
			57	535	1.5433e-11	9.946e-12
			57	545	1.095e-11	5.3156e-12
			57	555	6.5612e-12	2.1843e-12
			57	565	4.3493e-12	8.9245e-13
			57	575	1.9723e-12	2.2263e-13
			57	585	4.0417e-13	2.2597e-14
			57	595	6.7248e-14	1.7201e-15
			57	605	2.7944e-14	3.1188e-16
			57	615	1.6607e-14	7.9277e-17
			57	625	9.5348e-15	1.9449e-17
			57	635	7.4492e-15	6.56e-18
			57	645	6.2182e-15	2.4037e-18
			57	655	5.6364e-15	9.754e-19
			57	665	1.0994e-14	8.6979e-19
			57	675	2.8739e-14	1.0619e-18
			57	685	3.8987e-14	6.871e-19
			57	695	2.279e-14	1.9557e-19
			58	395	6.3975e-13	1.9378e-13
			58	405	1.0776e-12	3.5661e-13
			58	415	1.616e-12	6.2941e-13
			58	425	3.4646e-12	1.6489e-12
			58	435	7.5595e-12	4.3929e-12
			58	445	1.3843e-11	9.585e-12
			58	455	2.0548e-11	1.6383e-11
			58	465	3.1327e-11	2.7763e-11
			58	475	4.3474e-11	4.1418e-11
			58	485	5.535e-11	5.4916e-11
			58	495	5.449e-11	5.449e-11
			58	505	3.2481e-11	3.1539e-11
			58	515	1.463e-11	1.3175e-11
			58	525	1.4727e-11	1.1616e-11
			58	535	1.2911e-11	8.3207e-12
			58	545	9.1407e-12	4.4373e-12
			58	555	5.4396e-12	1.8109e-12
			58	565	3.6007e-12	7.3884e-13
			58	575	1.6166e-12	1.8248e-13
			58	585	3.2536e-13	1.819e-14
			58	595	5.5928e-14	1.4306e-15
			58	605	2.3561e-14	2.6296e-16
			58	615	1.3938e-14	6.6536e-17
			58	625	7.958e-15	1.6232e-17
			58	635	6.2165e-15	5.4745e-18
			58	645	5.1954e-15	2.0083e-18
			58	655	4.7107e-15	8.1521e-19
			58	665	9.1908e-15	7.2713e-19
			58	675	2.4035e-14	8.8805e-19
			58	685	3.2606e-14	5.7464e-19
			58	695	1.9061e-14	1.6357e-19
			59	395	5.04e-13	1.5266e-13
			59	405	8.5269e-13	2.8218e-13
			59	415	1.2855e-12	5.0069e-13
			59	425	2.7918e-12	1.3287e-12
			59	435	6.1703e-12	3.5856e-12
			59	445	1.1397e-11	7.8913e-12
			59	455	1.7024e-11	1.3574e-11
			59	465	2.6154e-11	2.3179e-11
			59	475	3.6544e-11	3.4816e-11
			59	485	4.6817e-11	4.645e-11
			59	495	4.612e-11	4.612e-11
			59	505	2.7358e-11	2.6564e-11
			59	515	1.2193e-11	1.098e-11
			59	525	1.2304e-11	9.7047e-12
			59	535	1.0804e-11	6.9628e-12
			59	545	7.6179e-12	3.6981e-12
			59	555	4.5058e-12	1.5001e-12
			59	565	2.9778e-12	6.1103e-13
			59	575	1.3242e-12	1.4947e-13
			59	585	2.6212e-13	1.4655e-14
			59	595	4.6659e-14	1.1935e-15
			59	605	1.9862e-14	2.2168e-16
			59	615	1.1701e-14	5.5857e-17
			59	625	6.6416e-15	1.3547e-17
			59	635	5.1861e-15	4.5671e-18
			59	645	4.3407e-15	1.6779e-18
			59	655	3.9372e-15	6.8135e-19
			59	665	7.6844e-15	6.0795e-19
			59	675	2.0106e-14	7.4288e-19
			59	685	2.7281e-14	4.8079e-19
			59	695	1.5947e-14	1.3685e-19
			60	395	3.9717e-13	1.203e-13
			60	405	6.7394e-13	2.2303e-13
			60	415	1.0212e-12	3.9775e-13
			60	425	2.2473e-12	1.0695e-12
			60	435	5.0278e-12	2.9217e-12
			60	445	9.3657e-12	6.4849e-12
			60	455	1.4076e-11	1.1223e-11
			60	465	2.1795e-11	1.9315e-11
			60	475	3.0661e-11	2.9211e-11
			60	485	3.9487e-11	3.9177e-11
			60	495	3.8955e-11	3.8955e-11
			60	505	2.2997e-11	2.233e-11
			60	515	1.0142e-11	9.1334e-12
			60	525	1.0265e-11	8.0965e-12
			60	535	9.0188e-12	5.8123e-12
			60	545	6.3388e-12	3.0771e-12
			60	555	3.7282e-12	1.2412e-12
			60	565	2.4582e-12	5.0441e-13
			60	575	1.0826e-12	1.222e-13
			60	585	2.1097e-13	1.1795e-14
			60	595	3.8887e-14	9.9468e-16
			60	605	1.6723e-14	1.8664e-16
			60	615	9.8045e-15	4.6804e-17
			60	625	5.5338e-15	1.1288e-17
			60	635	4.3184e-15	3.8029e-18
			60	645	3.6211e-15	1.3998e-18
			60	655	3.2839e-15	5.6829e-19
			60	665	6.4139e-15	5.0744e-19
			60	675	1.679e-14	6.2036e-19
			60	685	2.2783e-14	4.0152e-19
			60	695	1.3317e-14	1.1428e-19
			61	395	3.1173e-13	9.4421e-14
			61	405	5.3022e-13	1.7547e-13
			61	415	8.0844e-13	3.1488e-13
			61	425	1.8006e-12	8.5693e-13
			61	435	4.0914e-12	2.3776e-12
			61	445	7.6804e-12	5.3179e-12
			61	455	1.1632e-11	9.2744e-12
			61	465	1.8144e-11	1.608e-11
			61	475	2.5696e-11	2.4481e-11
			61	485	3.3307e-11	3.3046e-11
			61	495	3.288e-11	3.288e-11
			61	505	1.9293e-11	1.8733e-11
			61	515	8.4119e-12	7.5753e-12
			61	525	8.5546e-12	6.7474e-12
			61	535	7.5255e-12	4.8499e-12
			61	545	5.2715e-12	2.559e-12
			61	555	3.0822e-12	1.0261e-12
			61	565	2.0271e-12	4.1595e-13
			61	575	8.8409e-13	9.9794e-14
			61	585	1.6961e-13	9.4827e-15
			61	595	3.2466e-14	8.3044e-16
			61	605	1.4081e-14	1.5716e-16
			61	615	8.2203e-15	3.9241e-17
			61	625	4.6133e-15	9.4099e-18
			61	635	3.5973e-15	3.1679e-18
			61	645	3.0216e-15	1.168e-18
			61	655	2.7416e-15	4.7444e-19
			61	665	5.3577e-15	4.2388e-19
			61	675	1.4022e-14	5.1809e-19
			61	685	1.9032e-14	3.3542e-19
			61	695	1.1128e-14	9.5494e-20
			62	395	2.4581e-13	7.4454e-14
			62	405	4.1958e-13	1.3885e-13
			62	415	6.4228e-13	2.5016e-13
			62	425	1.4518e-12	6.9093e-13
			62	435	3.3392e-12	1.9405e-12
			62	445	6.3221e-12	4.3775e-12
			62	455	9.6299e-12	7.6781e-12
			62	465	1.5123e-11	1.3402e-11
			62	475	2.1581e-11	2.0561e-11
			62	485	2.8148e-11	2.7927e-11
			62	495	2.782e-11	2.782e-11
			62	505	1.6253e-11	1.5781e-11
			62	515	7.0131e-12	6.3156e-12
			62	525	7.1475e-12	5.6376e-12
			62	535	6.2983e-12	4.059e-12
			62	545	4.3915e-12	2.1318e-12
			62	555	2.5542e-12	8.5034e-13
			62	565	1.6766e-12	3.4403e-13
			62	575	7.2527e-13	8.1867e-14
			62	585	1.3706e-13	7.6628e-15
			62	595	2.7197e-14	6.9567e-16
			62	605	1.1887e-14	1.3267e-16
			62	615	6.9084e-15	3.2979e-17
			62	625	3.8537e-15	7.8606e-18
			62	635	3.0044e-15	2.6458e-18
			62	645	2.5254e-15	9.7622e-19
			62	655	2.2935e-15	3.969e-19
			62	665	4.4832e-15	3.5469e-19
			62	675	1.1747e-14	4.3403e-19
			62	685	1.5944e-14	2.8099e-19
			62	695	9.3186e-15	7.9967e-20
			63	395	1.9338e-13	5.8574e-14
			63	405	3.3123e-13	1.0961e-13
			63	415	5.1076e-13	1.9894e-13
			63	425	1.1693e-12	5.5649e-13
			63	435	2.7302e-12	1.5866e-12
			63	445	5.2124e-12	3.6091e-12
			63	455	7.9746e-12	6.3583e-12
			63	465	1.2621e-11	1.1185e-11
			63	475	1.8132e-11	1.7275e-11
			63	485	2.3792e-11	2.3605e-11
			63	495	2.3543e-11	2.3543e-11
			63	505	1.3698e-11	1.3301e-11
			63	515	5.8453e-12	5.264e-12
			63	525	5.9673e-12	4.7067e-12
			63	535	5.2634e-12	3.3921e-12
			63	545	3.6569e-12	1.7752e-12
			63	555	2.1148e-12	7.0406e-13
			63	565	1.3852e-12	2.8424e-13
			63	575	5.9375e-13	6.7021e-14
			63	585	1.1062e-13	6.1846e-15
			63	595	2.2766e-14	5.8233e-16
			63	605	1.0016e-14	1.1179e-16
			63	615	5.7974e-15	2.7675e-17
			63	625	3.2152e-15	6.5582e-18
			63	635	2.5051e-15	2.2061e-18
			63	645	2.1075e-15	8.1468e-19
			63	655	1.9149e-15	3.3138e-19
			63	665	3.7458e-15	2.9635e-19
			63	675	9.8213e-15	3.6288e-19
			63	685	1.3336e-14	2.3503e-19
			63	695	7.7923e-15	6.6869e-20
			64	395	1.5183e-13	4.5988e-14
			64	405	2.6113e-13	8.6416e-14
			64	415	4.0459e-13	1.5758e-13
			64	425	9.389e-13	4.4684e-13
			64	435	2.2191e-12	1.2895e-12
			64	445	4.2748e-12	2.9599e-12
			64	455	6.5805e-12	5.2468e-12
			64	465	1.0499e-11	9.3046e-12
			64	475	1.5196e-11	1.4477e-11
			64	485	2.0039e-11	1.9882e-11
			64	495	1.9862e-11	1.9862e-11
			64	505	1.1496e-11	1.1162e-11
			64	515	4.8596e-12	4.3763e-12
			64	525	4.9743e-12	3.9235e-12
[truncated: 358 more rows]
